# Supplementary material for: rac-(E,trans)-4-Bromo-10,10-dimethyl-9,11-dioxabi­cyclo­[6.3.0]undec-4-ene
Source: IUCrdata. 2020 Sep 30;5(Pt 9):x201302. doi: 10.1107/S2414314620013024 (PMC9462276; doi:10.1107/S2414314620013024)
Supplement: Supplementary file 1 [file x-05-x201302-sup1.cif]

##############################################################################
#                                                                            #
# This CIF contains the data for a data article accepted for                 #
# publication in IUCrData. It conforms to the requirements of                #
# Notes for Authors for IUCrData, and has been                               #
# peer reviewed under the auspices of IUCrData.                              #
#                                                                            #
# Full details of the Crystallographic Information File format               #
# are given in the paper "The Crystallographic Information File (CIF):       #
# a New Standard Archive File for Crystallography" by S. R. Hall, F. H.      #
# Allen and I. D. Brown [Acta Cryst. (1991), A47, 655-685].                  #
#                                                                            #
# The current version of the core CIF dictionary is obtainable from          #
# ftp://ftp.iucr.org/pub/cif_core.dic.                                       #
#                                                                            #
# Software is freely available for graphical display of the structure(s)     #
# in this CIF. For information consult the CIF software page                 #
# http://www.iucr.org/resources/cif/software.                                #
#                                                                            #
# This file may be used for bona fide research purposes within the           #
# scientific community so long as proper attribution is given to the data    # 
# article from which it was obtained.                                        #
#                                                                            #
##############################################################################
data_I
_database_code_depnum_ccdc_archive 'CCDC 2033919'
_audit_creation_method     'SHELXL-2018/3'
_chemical_name_systematic
;\
<i>rac</i>-(<i>E</i>,<i>trans</i>)-4-Bromo-10,10-dimethyl-9,11-\
dioxabicyclo[6.3.0]undec-4-ene
;
_chemical_name_common     ?
_chemical_formula_moiety     'C11 H17 Br O2'
_chemical_formula_sum     'C11 H17 Br O2'
_chemical_formula_iupac     'C11 H17 Br O2'
_chemical_formula_weight     261.15
_chemical_melting_point     313
_space_group_crystal_system     triclinic
_space_group_name_H-M_alt     'P -1'
_space_group_name_Hall     '-P 1'
loop_
    _space_group_symop_operation_xyz
    'x, y, z'
    '-x, -y, -z'
_cell_length_a     7.5770(6)
_cell_length_b     7.6838(6)
_cell_length_c     10.2038(8)
_cell_angle_alpha     101.843(6)
_cell_angle_beta     90.893(6)
_cell_angle_gamma     104.642(6)
_cell_volume     561.11(8)
_cell_formula_units_Z     2
_cell_measurement_reflns_used     10380
_cell_measurement_theta_min     2.78
_cell_measurement_theta_max     28.39
_cell_measurement_temperature     120(2)
_exptl_crystal_description     block
_exptl_crystal_colour     colourless
_exptl_crystal_size_max     0.380
_exptl_crystal_size_mid     0.320
_exptl_crystal_size_min     0.280
_exptl_crystal_density_diffrn     1.546
_exptl_crystal_density_meas     ?
_exptl_crystal_density_method     ?
_exptl_crystal_F_000     268
_exptl_absorpt_coefficient_mu     3.636
_exptl_absorpt_correction_type     integration
_exptl_absorpt_process_details
;
(X-RED32; Stoe & Cie, 2019)
;
_exptl_absorpt_correction_T_min     0.1948
_exptl_absorpt_correction_T_max     0.4597
_diffrn_ambient_temperature     120(2)
_diffrn_source     'sealed X-ray tube, 12 x 0.4 mm long-fine focus'
_diffrn_radiation_type     MoK\a
_diffrn_radiation_wavelength     0.71073
_diffrn_measurement_device_type     'Stoe IPDS 2T'
_diffrn_measurement_method     'rotation method, \w scans'
_diffrn_detector_area_resol_mean     6.67
_diffrn_reflns_number     4770
_diffrn_reflns_av_R_equivalents     0.0181
_diffrn_reflns_av_unetI/netI     0.0177
_diffrn_reflns_theta_min     2.806
_diffrn_reflns_theta_max     27.892
_diffrn_reflns_theta_full     25.242
_diffrn_measured_fraction_theta_max     0.984
_diffrn_measured_fraction_theta_full     0.990
_diffrn_reflns_limit_h_min     -9
_diffrn_reflns_limit_h_max     9
_diffrn_reflns_limit_k_min     -9
_diffrn_reflns_limit_k_max     10
_diffrn_reflns_limit_l_min     -13
_diffrn_reflns_limit_l_max     13
_refine_special_details
;
Hydrogen atoms were placed at calculated positions and were refined
in the riding-model approximation with C--H ranging from 0.95 \%A to 1.00
\%A, and with <i>U</i>~iso~(H) = 1.5 <i>U</i>~eq~(C~methyl~) or
<i>U</i>~iso~(H) = 1.2 <i>U</i>~eq~(C) for the remaining H atoms.
;
_reflns_number_total     2631
_reflns_number_gt     2481
_reflns_threshold_expression     'I > 2\s(I)'
_refine_ls_structure_factor_coef     Fsqd
_refine_ls_matrix_type     full
_refine_ls_R_factor_all     0.0371
_refine_ls_R_factor_gt     0.0337
_refine_ls_wR_factor_gt     0.0851
_refine_ls_wR_factor_ref     0.0871
_refine_ls_goodness_of_fit_ref     1.147
_refine_ls_restrained_S_all     1.147
_refine_ls_number_reflns     2631
_refine_ls_number_parameters     129
_refine_ls_number_restraints     0
_refine_ls_hydrogen_treatment     constr
_refine_ls_weighting_scheme     calc
_refine_ls_weighting_details
              'w=1/[\s^2^(Fo^2^)+(0.0141P)^2^+2.0148P] where P=(Fo^2^+2Fc^2^)/3'
_atom_sites_solution_hydrogens     geom
_atom_sites_solution_primary     dual
_atom_sites_solution_secondary     ?
_refine_ls_shift/su_max     0.000
_refine_ls_shift/su_mean     0.000
_refine_diff_density_max     0.730
_refine_diff_density_min     -0.472
_refine_ls_extinction_method     none
_refine_ls_extinction_coef     .
loop_
    _atom_type_symbol
    _atom_type_description
    _atom_type_scat_dispersion_real
    _atom_type_scat_dispersion_imag
    _atom_type_scat_source
    'C' 'C' 0.0033 0.0016
                         'International Tables Vol C Tables 4.2.6.8 and 6.1.1.4'
    'H' 'H' 0.0000 0.0000
                         'International Tables Vol C Tables 4.2.6.8 and 6.1.1.4'
    'O' 'O' 0.0106 0.0060
                         'International Tables Vol C Tables 4.2.6.8 and 6.1.1.4'
    'Br' 'Br' -0.2901 2.4595
                         'International Tables Vol C Tables 4.2.6.8 and 6.1.1.4'
_computing_data_collection
;
<i>X-AREA WinXpose</i> (Stoe & Cie, 2019)
;
_computing_cell_refinement
;
<i>X-AREA Recipe</i> (Stoe & Cie, 2019)
;
_computing_data_reduction
;
<i>X-AREA Integrate</i> (Stoe & Cie, 2019)
;
_computing_structure_solution
;
SIR2004 (Burla <i>et al.</i>,  2005)
;
_computing_structure_refinement
;
<i>SHELXL2018/3</i> (Sheldrick, 2015)
;
_computing_molecular_graphics
;
Platon (Spek, 2020)
;
_computing_publication_material     ?
loop_
    _atom_site_type_symbol
    _atom_site_label
    _atom_site_fract_x
    _atom_site_fract_y
    _atom_site_fract_z
    _atom_site_U_iso_or_equiv
    _atom_site_adp_type
    _atom_site_calc_flag
    _atom_site_occupancy
    _atom_site_disorder_assembly
    _atom_site_disorder_group
    Br Br1 0.69071(4) 0.73859(5) 0.45594(3) 0.02384(10) Uani d 1 . .
    C C1 0.5268(4) 0.7199(4) 0.3056(3) 0.0190(6) Uani d 1 . .
    C C2 0.5275(4) 0.5685(4) 0.1873(3) 0.0213(6) Uani d 1 . .
    H H2A 0.653108 0.553370 0.179600 0.026 Uiso calc 1 . .
    H H2B 0.491553 0.603426 0.104621 0.026 Uiso calc 1 . .
    C C3 0.3971(4) 0.3848(4) 0.1982(3) 0.0202(6) Uani d 1 . .
    H H3A 0.383050 0.297930 0.110069 0.024 Uiso calc 1 . .
    H H3B 0.453460 0.332706 0.263967 0.024 Uiso calc 1 . .
    C C4 0.2085(4) 0.3970(4) 0.2404(3) 0.0186(6) Uani d 1 . .
    H H4 0.217565 0.462069 0.336747 0.022 Uiso calc 1 . .
    C C5 0.0995(4) 0.4826(4) 0.1559(3) 0.0191(6) Uani d 1 . .
    H H5 0.143866 0.470280 0.063509 0.023 Uiso calc 1 . .
    C C6 0.0962(4) 0.6811(4) 0.2095(3) 0.0216(6) Uani d 1 . .
    H H6A 0.059598 0.693629 0.302984 0.026 Uiso calc 1 . .
    H H6B 0.001262 0.708981 0.155601 0.026 Uiso calc 1 . .
    C C7 0.2785(4) 0.8259(4) 0.2082(3) 0.0243(7) Uani d 1 . .
    H H7A 0.329199 0.797994 0.119793 0.029 Uiso calc 1 . .
    H H7B 0.254789 0.948843 0.219350 0.029 Uiso calc 1 . .
    C C8 0.4184(4) 0.8321(4) 0.3168(3) 0.0219(6) Uani d 1 . .
    H H8 0.429359 0.921776 0.398046 0.026 Uiso calc 1 . .
    O O9 0.0976(3) 0.2121(3) 0.2245(2) 0.0214(5) Uani d 1 . .
    C C10 -0.0876(4) 0.2202(4) 0.2147(3) 0.0208(6) Uani d 1 . .
    O O11 -0.0850(3) 0.3686(3) 0.1490(3) 0.0252(5) Uani d 1 . .
    C C12 -0.1986(4) 0.0422(5) 0.1258(4) 0.0260(7) Uani d 1 . .
    H H12A -0.149514 0.026435 0.037059 0.039 Uiso calc 1 . .
    H H12B -0.326342 0.046279 0.116452 0.039 Uiso calc 1 . .
    H H12C -0.191901 -0.061399 0.166112 0.039 Uiso calc 1 . .
    C C13 -0.1592(5) 0.2577(5) 0.3534(4) 0.0265(7) Uani d 1 . .
    H H13A -0.081067 0.372480 0.407651 0.040 Uiso calc 1 . .
    H H13B -0.158069 0.155628 0.397053 0.040 Uiso calc 1 . .
    H H13C -0.284551 0.269087 0.344726 0.040 Uiso calc 1 . .
loop_
    _atom_site_aniso_label
    _atom_site_aniso_U_11
    _atom_site_aniso_U_22
    _atom_site_aniso_U_33
    _atom_site_aniso_U_12
    _atom_site_aniso_U_13
    _atom_site_aniso_U_23
    Br1 0.02067(16) 0.02777(17) 0.02333(17) 0.00805(12) -0.00350(11) 0.00432(12)
    C1 0.0179(14) 0.0207(14) 0.0172(14) 0.0025(11) -0.0001(11) 0.0049(11)
    C2 0.0169(14) 0.0223(15) 0.0221(15) 0.0023(11) 0.0036(11) 0.0026(12)
    C3 0.0181(14) 0.0179(14) 0.0245(15) 0.0050(11) 0.0011(11) 0.0042(12)
    C4 0.0162(14) 0.0169(14) 0.0228(15) 0.0034(11) -0.0005(11) 0.0056(11)
    C5 0.0146(13) 0.0196(14) 0.0234(15) 0.0029(11) -0.0011(11) 0.0073(12)
    C6 0.0194(14) 0.0219(15) 0.0249(16) 0.0077(12) -0.0029(12) 0.0055(12)
    C7 0.0242(16) 0.0199(15) 0.0290(17) 0.0057(12) -0.0057(13) 0.0065(13)
    C8 0.0198(15) 0.0172(14) 0.0253(16) 0.0014(11) -0.0019(12) 0.0019(12)
    O9 0.0145(10) 0.0178(10) 0.0331(13) 0.0040(8) 0.0007(9) 0.0088(9)
    C10 0.0142(13) 0.0214(15) 0.0281(16) 0.0042(11) -0.0002(11) 0.0088(12)
    O11 0.0159(11) 0.0232(11) 0.0375(14) 0.0019(9) -0.0047(9) 0.0136(10)
    C12 0.0197(15) 0.0251(16) 0.0309(18) 0.0017(12) 0.0003(13) 0.0064(13)
    C13 0.0199(15) 0.0303(17) 0.0288(17) 0.0058(13) 0.0034(13) 0.0065(14)
_geom_special_details
;
 All esds (except the esd in the dihedral angle between two l.s. planes)
 are estimated using the full covariance matrix.  The cell esds are taken
 into account individually in the estimation of esds in distances, angles
 and torsion angles; correlations between esds in cell parameters are only
 used when they are defined by crystal symmetry.  An approximate (isotropic)
 treatment of cell esds is used for estimating esds involving l.s. planes.
;
loop_
    _geom_bond_atom_site_label_1
    _geom_bond_atom_site_label_2
    _geom_bond_site_symmetry_2
    _geom_bond_distance
    _geom_bond_publ_flag
    Br1 C1 . 1.917(3) ?
    C1 C8 . 1.324(4) ?
    C1 C2 . 1.496(4) ?
    C2 C3 . 1.532(4) ?
    C2 H2A . 0.9900 ?
    C2 H2B . 0.9900 ?
    C3 C4 . 1.519(4) ?
    C3 H3A . 0.9900 ?
    C3 H3B . 0.9900 ?
    C4 O9 . 1.432(4) ?
    C4 C5 . 1.531(4) ?
    C4 H4 . 1.0000 ?
    C5 O11 . 1.441(4) ?
    C5 C6 . 1.518(4) ?
    C5 H5 . 1.0000 ?
    C6 C7 . 1.541(4) ?
    C6 H6A . 0.9900 ?
    C6 H6B . 0.9900 ?
    C7 C8 . 1.507(4) ?
    C7 H7A . 0.9900 ?
    C7 H7B . 0.9900 ?
    C8 H8 . 0.9500 ?
    O9 C10 . 1.423(4) ?
    C10 O11 . 1.433(4) ?
    C10 C12 . 1.512(5) ?
    C10 C13 . 1.521(5) ?
    C12 H12A . 0.9800 ?
    C12 H12B . 0.9800 ?
    C12 H12C . 0.9800 ?
    C13 H13A . 0.9800 ?
    C13 H13B . 0.9800 ?
    C13 H13C . 0.9800 ?
loop_
    _geom_angle_atom_site_label_1
    _geom_angle_atom_site_label_2
    _geom_angle_atom_site_label_3
    _geom_angle_site_symmetry_1
    _geom_angle_site_symmetry_3
    _geom_angle
    _geom_angle_publ_flag
    C8 C1 C2 . . 125.9(3) ?
    C8 C1 Br1 . . 118.7(2) ?
    C2 C1 Br1 . . 115.3(2) ?
    C1 C2 C3 . . 112.4(3) ?
    C1 C2 H2A . . 109.1 ?
    C3 C2 H2A . . 109.1 ?
    C1 C2 H2B . . 109.1 ?
    C3 C2 H2B . . 109.1 ?
    H2A C2 H2B . . 107.9 ?
    C4 C3 C2 . . 114.7(3) ?
    C4 C3 H3A . . 108.6 ?
    C2 C3 H3A . . 108.6 ?
    C4 C3 H3B . . 108.6 ?
    C2 C3 H3B . . 108.6 ?
    H3A C3 H3B . . 107.6 ?
    O9 C4 C3 . . 107.0(2) ?
    O9 C4 C5 . . 103.2(2) ?
    C3 C4 C5 . . 117.5(3) ?
    O9 C4 H4 . . 109.6 ?
    C3 C4 H4 . . 109.6 ?
    C5 C4 H4 . . 109.6 ?
    O11 C5 C6 . . 107.9(2) ?
    O11 C5 C4 . . 103.7(2) ?
    C6 C5 C4 . . 117.6(3) ?
    O11 C5 H5 . . 109.1 ?
    C6 C5 H5 . . 109.1 ?
    C4 C5 H5 . . 109.1 ?
    C5 C6 C7 . . 115.2(3) ?
    C5 C6 H6A . . 108.5 ?
    C7 C6 H6A . . 108.5 ?
    C5 C6 H6B . . 108.5 ?
    C7 C6 H6B . . 108.5 ?
    H6A C6 H6B . . 107.5 ?
    C8 C7 C6 . . 113.1(3) ?
    C8 C7 H7A . . 109.0 ?
    C6 C7 H7A . . 109.0 ?
    C8 C7 H7B . . 109.0 ?
    C6 C7 H7B . . 109.0 ?
    H7A C7 H7B . . 107.8 ?
    C1 C8 C7 . . 123.8(3) ?
    C1 C8 H8 . . 118.1 ?
    C7 C8 H8 . . 118.1 ?
    C10 O9 C4 . . 106.7(2) ?
    O9 C10 O11 . . 105.1(2) ?
    O9 C10 C12 . . 108.3(3) ?
    O11 C10 C12 . . 108.9(3) ?
    O9 C10 C13 . . 110.8(3) ?
    O11 C10 C13 . . 110.8(3) ?
    C12 C10 C13 . . 112.7(3) ?
    C10 O11 C5 . . 109.5(2) ?
    C10 C12 H12A . . 109.5 ?
    C10 C12 H12B . . 109.5 ?
    H12A C12 H12B . . 109.5 ?
    C10 C12 H12C . . 109.5 ?
    H12A C12 H12C . . 109.5 ?
    H12B C12 H12C . . 109.5 ?
    C10 C13 H13A . . 109.5 ?
    C10 C13 H13B . . 109.5 ?
    H13A C13 H13B . . 109.5 ?
    C10 C13 H13C . . 109.5 ?
    H13A C13 H13C . . 109.5 ?
    H13B C13 H13C . . 109.5 ?
loop_
    _geom_torsion_atom_site_label_1
    _geom_torsion_atom_site_label_2
    _geom_torsion_atom_site_label_3
    _geom_torsion_atom_site_label_4
    _geom_torsion_site_symmetry_1
    _geom_torsion_site_symmetry_2
    _geom_torsion_site_symmetry_3
    _geom_torsion_site_symmetry_4
    _geom_torsion
    _geom_torsion_publ_flag
    C8 C1 C2 C3 . . . . -90.1(4) ?
    Br1 C1 C2 C3 . . . . 86.3(3) ?
    C1 C2 C3 C4 . . . . 46.3(4) ?
    C2 C3 C4 O9 . . . . 170.9(3) ?
    C2 C3 C4 C5 . . . . 55.6(4) ?
    O9 C4 C5 O11 . . . . 22.7(3) ?
    C3 C4 C5 O11 . . . . 140.1(3) ?
    O9 C4 C5 C6 . . . . 141.8(3) ?
    C3 C4 C5 C6 . . . . -100.8(3) ?
    O11 C5 C6 C7 . . . . -173.1(3) ?
    C4 C5 C6 C7 . . . . 70.1(4) ?
    C5 C6 C7 C8 . . . . -74.8(4) ?
    C2 C1 C8 C7 . . . . -1.2(5) ?
    Br1 C1 C8 C7 . . . . -177.4(2) ?
    C6 C7 C8 C1 . . . . 83.7(4) ?
    C3 C4 O9 C10 . . . . -158.8(2) ?
    C5 C4 O9 C10 . . . . -34.3(3) ?
    C4 O9 C10 O11 . . . . 32.6(3) ?
    C4 O9 C10 C12 . . . . 148.9(3) ?
    C4 O9 C10 C13 . . . . -87.1(3) ?
    O9 C10 O11 C5 . . . . -17.2(3) ?
    C12 C10 O11 C5 . . . . -133.1(3) ?
    C13 C10 O11 C5 . . . . 102.5(3) ?
    C6 C5 O11 C10 . . . . -129.1(3) ?
    C4 C5 O11 C10 . . . . -3.6(3) ?
_shelx_space_group_comment
;
The symmetry employed for this shelxl refinement is uniquely defined
by the following loop, which should always be used as a source of
symmetry information in preference to the above space-group names.
They are only intended as comments.
;
_shelx_estimated_absorpt_T_min     0.339
_shelx_estimated_absorpt_T_max     0.429
_shelx_hkl_file
;
  -5   5 -10   65.72    2.80   0
  -5   7  -8  292.78    3.03   0
  -5   8  -6   15.99    1.67   0
  -4   1  12   89.62    4.19   0
  -4   8   0   45.91    1.11   0
  -3  -5  -5  258.76    3.48   0
  -3   0  11  208.23    4.19   0
  -3   2  10  113.25    3.65   0
  -3   3   9   24.35    2.98   0
  -3   6  -5  637.17    2.47   0
  -3   6   4  140.18    2.17   0
  -2  -2  10  166.85    3.51   0
  -2  -1  -7  145.85    2.80   0
  -2   2  -7  256.63    2.69   0
  -2   2   8   -6.49    2.50   0
  -2   3   7  310.54    3.28   0
  -2   5   3  334.17    2.43   0
  -1  -5   6   99.17    2.00   0
  -1   0  -5 1110.65    3.84   0
  -1   0   7 1033.78    4.82   0
  -1   2   5  253.03    2.51   0
   0   0   2 1432.63    2.67   0
  -5   6  -9  303.87    3.26   0
  -5   9  -1   11.65    0.68   0
  -4  -5  -6   31.43    2.77   0
  -4  -4  -7  229.58    4.15   0
  -4  -3  -8   35.98    3.20   0
  -4   4  -9  113.34    3.09   0
  -4   4  10    5.08    3.58   0
  -4   6   7   14.94    2.56   0
  -4   7   5   20.51    2.25   0
  -3  -6  10   34.54    2.83   0
  -3  -5  11   22.08    3.22   0
  -3  -4  -6   12.28    2.52   0
  -3  -3  -7  329.31    3.86   0
  -3  -1  -8  697.14    4.74   0
  -3   1  11   39.06    3.75   0
  -3   3  -8  666.36    4.26   0
  -3   4   8  106.05    3.13   0
  -2  -6   8  104.50    2.41   0
  -2  -5   9  462.41    3.85   0
  -2  -3  10  427.06    4.28   0
  -2  -1  10  373.80    4.27   0
  -2   0  -7  395.75    3.36   0
  -2   1  -7  153.78    2.56   0
  -2   1   9  362.77    3.91   0
  -1  -3   8   54.68    2.86   0
  -1  -2   8 1102.66    5.08   0
  -1   2  -4  693.50    2.42   0
  -5   0 -10  151.25    4.12   0
  -5   4 -10  450.39    4.34   0
  -5   9   0    6.80    1.03   0
  -4  -1  -9  399.20    4.60   0
  -4   3  11  119.72    3.78   0
  -4   5   9   92.78    3.35   0
  -4   8   1  411.38    2.19   0
  -3  -6  -3  128.42    2.58   0
  -3  -3  12  246.70    4.40   0
  -3  -2  12   63.01    3.63   0
  -3  -1  12   38.81    3.52   0
  -3   5   7   99.49    3.12   0
  -2  -5  -3  201.64    2.58   0
  -2  -4  10   -1.20    2.62   0
  -2  -2  -6 1004.15    4.64   0
  -2   0  10  123.96    3.39   0
  -2   3  -6  310.87    2.41   0
  -2   4  -5   65.30    1.57   0
  -2   4   6  203.76    2.84   0
  -2   5  -3  273.28    1.20   0
  -1  -2  -4  761.79    3.25   0
  -1  -1   8    5.14    2.44   0
  -1   1   7   17.66    2.29   0
  -1   3   4  258.17    2.22   0
   0  -3   3  609.87    1.91   0
   0  -2   4 1242.15    3.31   0
   0  -1   4  589.04    2.54   0
   0   0   3 5568.29    6.25   0
  -5  -2  -9  281.74    4.56   0
  -5   1 -10   58.33    3.41   0
  -5   3 -10  100.04    3.35   0
  -5   9   1   58.47    1.50   0
  -4  -6  -4  169.65    3.27   0
  -4   0  -9  177.34    3.65   0
  -4   3  -9   73.96    2.82   0
  -4   5  -8   35.54    2.06   0
  -4   6  -7  403.36    3.07   0
  -3  -7   9   90.83    2.43   0
  -3  -4  12  206.24    4.11   0
  -3   0  -8   13.29    2.55   0
  -3   0  12   97.77    3.72   0
  -3   1  -8  611.70    4.22   0
  -3   2  -8   11.55    2.19   0
  -3   3  10   -6.32    3.29   0
  -3   6   5   57.68    2.05   0
  -3   7   0  272.76    1.42   0
  -2   2   9   61.00    2.91   0
  -1  -4   8 1337.64    5.52   0
  -1   0   8  897.13    4.84   0
  -1   2   6  824.95    4.07   0
  -6   5 -10  100.47    3.11   0
  -6   9  -5   24.59    1.38   0
  -5  -3  -8    6.77    3.18   0
  -5   2 -10  330.06    4.30   0
  -5   5  -9  198.41    3.33   0
  -4  -7  -2   13.33    2.09   0
  -4  -2  -8   80.13    3.22   0
  -4   1  -9  139.29    3.36   0
  -4   2  -9  154.60    3.19   0
  -3  -2  -7    2.22    2.52   0
  -3   2  11   84.90    3.64   0
  -3   4  -7    7.14    1.78   0
  -3   4   9  359.42    4.41   0
  -3   5  -6  824.93    3.33   0
  -3   7   1  273.79    1.78   0
  -2  -7   6   26.76    1.45   0
  -2  -5  10  143.19    3.44   0
  -2  -4  -4  526.20    3.34   0
  -2  -3  -5  483.60    3.44   0
  -2  -3  11   85.03    3.35   0
  -2  -2  11  145.31    3.75   0
  -2  -1  -6  168.09    2.59   0
  -2  -1  11  202.48    3.87   0
  -2   1  10  122.43    3.39   0
  -2   3   8  736.43    4.73   0
  -1  -2   9  300.32    3.84   0
  -1  -1  -4   69.95    1.57   0
   0  -3   4 1101.16    3.03   0
   0  -2   5  171.30    2.22   0
   0   0   4  298.40    2.05   0
  -6   8  -7  304.97    2.83   0
  -5  -1  -9    4.93    3.15   0
  -5   7  -7  202.25    2.55   0
  -5   9   2  220.61    2.23   0
  -4  -3  -7  107.73    3.34   0
  -4   7  -5  185.01    1.74   0
  -4   7   6   87.66    2.46   0
  -3  -5  -4  270.20    3.01   0
  -3  -3  -6   60.49    2.66   0
  -3   1  12   52.26    3.77   0
  -3   7   2  518.03    2.59   0
  -2  -4  11  241.99    4.20   0
  -2   2  -6   52.75    1.76   0
  -2   4   7   67.84    2.58   0
  -1  -3   9  139.36    2.97   0
  -1  -1   9   88.23    2.91   0
  -1   0  -4 1163.99    3.40   0
  -1   1  -4  746.71    2.65   0
  -1   1   8   67.49    2.56   0
  -1   3   5  523.83    3.17   0
   0  -1   5 2167.41    5.06   0
  -6   1 -10  174.81    4.05   0
  -6   4 -10   -6.47    2.85   0
  -6   6  -9    3.41    2.35   0
  -5   6  -8   49.93    2.11   0
  -5   8  -5  216.61    1.96   0
  -4  -4  -6  246.27    3.60   0
  -4  -1  -8   76.61    3.15   0
  -4   4  -8  821.07    4.33   0
  -4   8   3   53.93    1.86   0
  -3  -8   6    0.28    0.80   0
  -3  -7   0    8.85    1.45   0
  -3  -4  -5    5.12    2.20   0
  -3  -1  -7  549.51    4.04   0
  -3   5   8   32.19    2.76   0
  -3   6   6  102.59    2.43   0
  -2   0  -6  749.16    3.78   0
  -2   0  11  138.00    3.63   0
  -2   1  -6  953.34    3.93   0
  -1  -4   9  131.97    3.15   0
  -1   0   9  434.68    4.12   0
  -1   2   7 1706.57    5.94   0
   0   0   5  117.30    1.93   0
   0   1   2  601.33    1.94   0
  -6   2 -10   71.40    3.48   0
  -6   3 -10  138.10    3.66   0
  -6   7  -8  242.82    2.90   0
  -5   0  -9  337.04    4.37   0
  -5   4  -9  368.79    3.84   0
  -3  -6  -2  229.57    2.63   0
  -3   2  12   48.09    3.56   0
  -3   3  -7  739.36    3.80   0
  -3   3  11  197.88    4.16   0
  -3   4  10  178.40    4.01   0
  -3   6  -4  435.74    1.83   0
  -3   7   3  348.51    2.50   0
  -2  -7   7   51.65    1.70   0
  -2  -2  -5  425.09    3.06   0
  -2  -2  12   20.89    3.60   0
  -2   1  11  175.54    3.82   0
  -2   2  10   75.89    3.40   0
  -2   3   9  160.62    3.44   0
  -1   3   6   91.96    2.36   0
  -1   4   2  528.18    2.28   0
   0  -2   6    8.22    1.64   0
   0  -1   6 1258.18    4.47   0
   0   1   3 2725.57    4.62   0
  -5  -5  -5   99.55    3.37   0
  -5   1  -9   20.03    3.00   0
  -5   2  -9  769.93    5.23   0
  -5   3  -9  127.23    3.19   0
  -4  -6  -3  186.32    2.72   0
  -4  -2  -7  914.22    5.58   0
  -4   0  -8  333.10    3.86   0
  -4   3  -8   46.91    2.49   0
  -4   5  -7    3.89    2.09   0
  -4   8   4  311.62    2.90   0
  -3   0  -7   11.31    2.27   0
  -3   1  -7  695.69    3.97   0
  -3   2  -7    2.06    1.90   0
  -2  -6   0   90.47    1.41   0
  -2  -5  11   82.08    3.02   0
  -2  -3  12   37.36    3.26   0
  -2  -1  12   57.50    3.39   0
  -2   3  -5 2177.79    4.57   0
  -2   4   8   49.77    2.68   0
  -1  -3  10  274.99    3.75   0
  -1  -2  -3  519.49    2.40   0
  -1  -2  10  190.03    3.46   0
  -1  -1  10  467.24    4.46   0
  -1   1   9   90.77    2.91   0
  -1   2  -3 1506.68    2.82   0
  -1   2   8  230.88    3.58   0
  -1   3  -2  425.38    1.05   0
   0  -3   6 1925.74    5.11   0
   0   1   4  662.84    2.89   0
  -6  -2  -8    4.81    3.47   0
  -6   0  -9    5.68    3.52   0
  -6   5  -9  263.14    3.52   0
  -5   5  -8  242.10    3.26   0
  -4   1  -8   29.67    2.61   0
  -4   2  -8  593.40    4.12   0
  -4   6  -6   48.56    1.69   0
  -3   4  -6  320.91    2.66   0
  -3   5   9    3.24    2.69   0
  -3   7   4  172.45    2.32   0
  -2  -4  -3   53.82    1.81   0
  -2  -4  12   30.08    3.08   0
  -2  -3  -4 1175.97    4.32   0
  -2   0  12   54.04    3.50   0
  -2   4  -4  309.82    1.73   0
  -1  -3  -2  373.68    2.12   0
  -1   0  10   59.62    3.03   0
  -1   4   0   33.36    0.71   0
   0  -2   7   12.39    1.93   0
   0  -1   7 1510.71    5.33   0
   0   0   6   70.62    2.02   0
   0   1   5  742.69    3.38   0
  -4  -5  -4   -3.70    2.14   0
  -4  -4  -5  234.68    3.56   0
  -4  -3  -6    4.35    2.67   0
  -3  -5  -3  345.03    2.92   0
  -3  -3  -5  590.32    3.88   0
  -3   5  -5  351.60    2.15   0
  -2  -1  -5  836.16    3.71   0
  -2   2  11   90.53    3.52   0
  -2   3  10   89.43    3.27   0
  -2   6   1 1157.10    2.69   0
  -2   6   2  513.51    2.33   0
  -1  -4  10   84.60    2.92   0
  -1   3   7  110.16    2.59   0
   0  -4   4  689.29    2.24   0
   0  -4   5  780.59    2.91   0
   0  -3   7 1125.42    4.57   0
  -6  -3  -7  126.65    3.61   0
  -6   1  -9  335.19    4.49   0
  -6   2  -9   46.56    3.48   0
  -6   3  -9  375.99    4.53   0
  -6   4  -9   14.50    2.75   0
  -6   6  -8   89.27    2.83   0
  -6   8  -6   76.24    1.99   0
  -6   9  -4   16.46    1.31   0
  -5  -6  -3   11.08    2.61   0
  -5   6  -7    1.09    2.09   0
  -5   7  -6  279.18    2.44   0
  -4  -1  -7    7.65    2.47   0
  -4   8   5  225.70    2.83   0
  -3  -7   1    1.82    1.31   0
  -3  -4  -4  405.18    3.26   0
  -3  -1  -6  230.54    2.88   0
  -3   6   8  113.11    3.29   0
  -3   7   5  127.95    2.49   0
  -2  -6  11   18.36    2.71   0
  -2  -5  12   89.59    3.22   0
  -2  -3  13   24.98    3.42   0
  -2  -2  13   57.29    3.66   0
  -2  -1  13    6.56    3.40   0
  -2   0  -5  899.18    3.61   0
  -2   1  12  118.26    3.85   0
  -2   2  -5 2084.15    4.68   0
  -2   4   9  144.20    3.31   0
  -2   5   7  378.60    3.53   0
  -2   6   3   51.39    1.64   0
  -1  -3  11   73.74    3.17   0
  -1  -2  11   47.72    3.29   0
  -1  -1  -3  393.97    1.98   0
  -1  -1  11  107.63    3.67   0
  -1   1  10  240.20    3.77   0
  -1   2   9  221.13    3.44   0
  -1   4   5  394.98    2.95   0
   0  -4   6    7.52    1.77   0
   0  -2   8  160.66    2.77   0
   0  -1   8  484.15    4.03   0
   0   0   7    2.63    2.14   0
   0   1   6 2033.35    5.76   0
  -7   5  -9   17.22    2.69   0
  -6   7  -7   39.72    2.30   0
  -5  -2  -7   94.20    3.31   0
  -5   0  -8  502.45    4.62   0
  -5   4  -8  108.70    2.72   0
  -4   4  -7  674.36    3.70   0
  -3  -6  -1  242.38    2.33   0
  -2  -7   9  114.37    2.46   0
  -2   0  13   40.06    3.71   0
  -2   1  -5  746.95    3.18   0
  -2   6   4  267.45    2.54   0
  -1  -6   8  551.00    3.62   0
  -1  -5  10   37.64    3.01   0
  -1  -4  11  158.69    3.68   0
  -1   0  11   97.49    3.53   0
  -1   1  -3  760.62    2.20   0
  -1   3   8    2.53    2.40   0
   0  -3   8  233.67    3.01   0
   0   2   4  602.89    3.00   0
  -7   4  -9  239.76    4.15   0
  -5  -5  -4   67.37    3.08   0
  -5  -3  -6  414.03    4.32   0
  -5   1  -8  211.89    3.49   0
  -5   2  -8   66.59    3.12   0
  -5   3  -8  144.48    3.05   0
  -4  -6  -2  115.37    2.28   0
  -4   0  -7  678.03    4.42   0
  -4   7  -4  208.26    1.58   0
  -3   0  -6   64.68    2.23   0
  -3   3  -6  554.07    3.06   0
  -3   7   6    0.53    2.29   0
  -2  -2  -4  134.98    2.00   0
  -2   2  12   87.54    3.73   0
  -2   3  11   98.11    3.52   0
  -2   5   8  173.76    3.16   0
  -1   0  -3 2489.06    4.09   0
  -1   4   6  712.35    4.00   0
   0  -2   9  751.40    4.97   0
   0   0   8  463.20    3.81   0
   0   1   7 1134.65    4.89   0
   0   2   2  126.07    1.32   0
   0   2   5   21.38    1.76   0
  -7   2  -9   57.87    3.40   0
  -7   3  -9  127.93    3.63   0
  -6   0  -8   46.03    3.17   0
  -6   5  -8  377.07    3.70   0
  -5   8  -4  122.49    1.47   0
  -4  -2  -6  660.87    4.38   0
  -4   1  -7   92.11    2.57   0
  -4   2  -7  755.86    4.35   0
  -4   3  -7    3.14    2.03   0
  -3  -2  -5  131.99    2.39   0
  -3   1  -6  725.45    3.73   0
  -3   2  -6  258.64    2.49   0
  -2  -7  10  139.28    2.81   0
  -2   4  10  150.24    3.64   0
  -1  -6   9  161.03    2.97   0
  -1  -3  12   86.17    3.41   0
  -1  -2  12   -5.85    3.15   0
  -1  -1  12   27.00    3.35   0
  -1   1  11  315.05    4.26   0
  -1   2  10  325.81    4.08   0
   0  -4   3   82.04    0.80   0
   0  -3   9  276.32    3.42   0
   0  -1   9   -4.67    2.42   0
  -7   6  -8  245.79    3.41   0
  -6  -3  -6  190.25    3.94   0
  -5  -1  -7  125.32    3.21   0
  -5   5  -7  560.96    3.79   0
  -4  -5  -3   38.43    2.15   0
  -4   5  -6   28.60    1.60   0
  -3  -5  -2    5.74    1.84   0
  -3   7   7   -2.72    2.39   0
  -2  -6   1   49.69    1.16   0
  -2  -4  -2  223.00    2.21   0
  -2   3  -4 1403.64    3.29   0
  -1  -5  11   53.64    2.96   0
  -1  -4  12   18.02    2.98   0
  -1  -2  -2 2897.00    4.43   0
  -1   0  12    6.11    3.25   0
  -1   3   9  193.71    3.43   0
  -1   4   7  446.76    3.65   0
   0   0   9  772.46    4.87   0
   0   1   8  161.32    2.91   0
   0   2   6   43.84    2.01   0
  -7   0  -8  415.71    5.01   0
  -6  -4  -5  200.62    3.62   0
  -6   1  -8  262.55    3.87   0
  -6   4  -8   18.59    2.60   0
  -5  -6  -2    0.78    2.49   0
  -4  -4  -4  148.46    2.73   0
  -4  -1  -6   86.80    2.87   0
  -4   6  -5  644.33    2.77   0
  -3  -4  -3  700.69    3.81   0
  -3  -3  -4  808.53    3.99   0
  -3   4  -5  777.13    3.11   0
  -2  -1  -4 2160.29    5.00   0
  -2   5   9  113.77    3.13   0
  -1  -2  13    2.08    3.62   0
  -1   2  11    6.56    2.91   0
   0  -4   9  186.01    2.94   0
   0  -3  10  105.00    3.05   0
   0  -2  10  131.58    3.26   0
   0  -1  10  142.17    3.31   0
   0   2   7   26.16    2.22   0
  -7   5  -8   29.11    3.00   0
  -7   7  -7   20.25    2.10   0
  -6  -1  -7  429.69    4.53   0
  -6   2  -8   34.05    2.75   0
  -6   3  -8  402.85    4.16   0
  -6   6  -7  274.15    3.01   0
  -6   8  -5  172.39    2.19   0
  -5  -2  -6   28.72    2.82   0
  -5   0  -7   98.68    2.99   0
  -5   6  -6   16.08    1.93   0
  -3  -1  -5  744.51    3.77   0
  -3   6  -3 1020.66    2.21   0
  -2   5  -2  404.43    1.03   0
  -2   6   7   17.56    2.20   0
  -1  -5  12   90.92    3.59   0
  -1  -3  13  166.97    4.13   0
  -1  -1  13  259.86    4.65   0
  -1   1  12   64.99    3.61   0
  -1   3  10  174.91    3.56   0
  -1   4   8  146.64    2.97   0
  -1   5   3  402.45    2.42   0
  -1   5   4  387.61    2.61   0
   0   0  10  234.22    3.71   0
   0   1   9   38.40    2.75   0
  -7  -1  -7   15.48    3.41   0
  -7   1  -8   22.72    2.99   0
  -7   4  -8  222.60    3.83   0
  -6   7  -6   16.52    2.08   0
  -5  -5  -3  280.23    3.49   0
  -5  -3  -5  184.44    3.47   0
  -5   1  -7  598.47    4.30   0
  -5   4  -7   19.65    2.22   0
  -5   7  -5  214.39    2.12   0
  -4  -6  -1   62.53    2.24   0
  -4   4  -6  126.73    2.16   0
  -3  -7   2   66.55    1.40   0
  -2   0  -4  214.32    1.94   0
  -2   5  10   35.94    2.94   0
  -1   0  13    7.27    3.46   0
  -1   5   2  223.54    1.66   0
  -1   5   5   -1.95    1.74   0
   0  -5   6  556.20    2.66   0
   0  -5   7 1080.34    4.12   0
   0  -4  10  296.29    3.55   0
   0  -2  11   93.22    3.46   0
   0  -1  11   84.77    3.36   0
   0   2   1 5257.34    4.21   0
   0   2   8  417.94    3.86   0
   0   3   4  497.76    3.07   0
   0   3   5  908.94    4.05   0
  -7   2  -8  460.66    4.65   0
  -7   3  -8   19.46    2.86   0
  -6   0  -7   84.60    3.31   0
  -5   2  -7   68.78    2.60   0
  -5   3  -7  772.85    4.34   0
  -4  -2  -5  124.51    2.69   0
  -4   0  -6 1005.73    4.72   0
  -3   5  -4   62.56    1.27   0
  -2   1  -4 1236.95    3.44   0
  -2   2  -4  361.14    1.93   0
  -2   4  -3  300.50    1.35   0
  -2   6   8   11.14    2.44   0
  -1  -6  11  115.15    3.09   0
  -1   2  12    5.27    3.27   0
  -1   3  11   75.22    3.20   0
  -1   4   9  108.90    3.13   0
  -1   5   6   23.74    2.07   0
   0  -5   5  217.67    1.57   0
   0   0  11  120.70    3.63   0
   0   1  10   21.72    2.78   0
   0   2   9  471.83    4.17   0
   0   3   3 1193.46    3.37   0
   0   3   6 1073.17    4.57   0
  -7  -2  -6  132.55    3.68   0
  -7   6  -7  118.90    3.12   0
  -6  -3  -5  265.06    4.03   0
  -6   5  -7  112.91    2.62   0
  -6   9  -3   39.80    1.34   0
  -5  -1  -6  515.51    4.26   0
  -4   1  -6    7.18    2.06   0
  -4   3  -6   38.79    2.01   0
  -3  -2  -4  438.75    2.99   0
  -3   0  -5  321.91    2.67   0
  -3   3  -5  284.59    2.22   0
  -3   8   3   -1.09    1.39   0
  -3   8   4   85.35    1.89   0
  -2  -2  -3  283.96    2.13   0
  -1   5   7   19.53    2.36   0
   0  -4  11  192.51    3.50   0
   0  -2  12  412.08    4.90   0
   0   3   7  242.07    3.16   0
  -7  -3  -5   47.84    3.31   0
  -7   0  -7  302.81    4.29   0
  -6  -4  -4  128.29    3.13   0
  -6   1  -7  303.51    3.83   0
  -6   4  -7  356.07    3.77   0
  -5  -6  -1   78.00    2.48   0
  -5   5  -6  540.30    3.45   0
  -5   9  -1   13.78    0.71   0
  -4  -4  -3  663.88    4.02   0
  -4  -3  -4    7.23    2.12   0
  -4   2  -6  709.60    3.75   0
  -4   9   3   10.07    1.33   0
  -3   1  -5  363.28    2.63   0
  -3   2  -5 1213.77    3.94   0
  -1   2  -2 4285.35    3.55   0
  -1   4  10   66.58    3.12   0
  -1   5   8  103.09    3.19   0
   0  -3  12   31.64    3.22   0
   0  -1  12   11.78    3.06   0
   0   1  11    6.73    2.89   0
   0   2  10  187.34    3.59   0
   0   3   8  135.93    2.95   0
   1  -2   6 2055.32    5.39   0
   1  -2   7  227.69    2.71   0
   1  -1   5   11.47    1.48   0
   1  -1   6  638.26    3.46   0
   1  -1   7  221.64    2.79   0
   1   0   6 2036.78    5.73   0
  -6  -1  -6  101.65    3.15   0
  -6   2  -7  227.74    3.38   0
  -6   3  -7   94.25    2.92   0
  -5  -2  -5  146.39    2.87   0
  -5   0  -6   16.64    2.37   0
  -4  -1  -5   77.60    2.28   0
  -4   5  -5  207.50    1.97   0
  -4   9   2   22.76    1.12   0
  -3  -5  -1   26.23    1.69   0
  -3  -3  -3  133.93    2.37   0
  -2  -3  -2  312.63    2.21   0
  -2   7   3  209.13    2.03   0
  -1  -7   8   39.46    1.81   0
   0  -4  12  111.07    3.48   0
   0   0  12  309.64    4.49   0
   1  -2   5 2058.32    4.65   0
   1  -2   8  263.81    3.08   0
   1  -1   8  599.52    4.04   0
   1   0   5 1108.93    3.86   0
   1   0   7  420.32    3.49   0
  -8   1  -7  309.77    4.58   0
  -7  -1  -6   78.62    3.16   0
  -7   1  -7   26.68    2.98   0
  -7   5  -7   40.52    2.62   0
  -7   7  -6  113.93    2.47   0
  -7   8  -5    0.70    1.85   0
  -6   6  -6  511.41    3.43   0
  -4   7  -3  157.46    1.36   0
  -3  -4  -2  262.87    2.35   0
  -2  -4  -1   19.32    1.40   0
  -1  -7  10   -2.59    2.14   0
  -1   5   9  142.63    3.20   0
   0  -5  11   61.68    2.78   0
   0  -3  13   14.65    3.26   0
   0  -2  13  183.10    4.07   0
   0  -1  13    5.17    3.30   0
   0   1  12   10.25    3.20   0
   0   2  11  175.46    3.95   0
   0   3   9   63.74    3.03   0
   0   4   5   46.36    2.34   0
   1  -3   6   11.94    1.57   0
   1  -3   7  303.18    2.86   0
   1  -3   8  601.60    3.96   0
   1  -2   9  591.15    4.28   0
   1  -1   4  732.71    2.66   0
   1  -1   9  577.52    4.38   0
   1   0   4 1175.49    3.42   0
   1   0   8    3.02    2.60   0
   1   1   6  400.72    3.13   0
  -8   5  -7   64.00    3.07   0
  -7   2  -7  493.73    4.60   0
  -7   3  -7   28.87    2.87   0
  -7   4  -7  316.28    3.72   0
  -6  -2  -5  408.23    4.14   0
  -5  -5  -2  376.23    3.38   0
  -5  -3  -4  235.77    3.15   0
  -5   1  -6  258.47    3.15   0
  -5   4  -6   11.84    1.95   0
  -5   8  -3   82.49    1.31   0
  -4  -6   0   12.91    1.73   0
  -4   6  -4  749.39    2.69   0
  -3  -1  -4  831.67    3.59   0
  -2  -1  -3  930.83    3.05   0
  -2   7   2    3.87    1.25   0
  -2   7   7  193.51    2.82   0
  -1  -7   7   77.85    1.35   0
  -1   0  -2 2808.00    3.58   0
   0  -5  12    1.92    3.23   0
   0   0  13  139.37    4.17   0
   0   3  10   -1.19    2.84   0
   0   4   4    0.51    1.51   0
   0   4   6    8.00    2.03   0
   0   4   7   86.56    2.56   0
   1  -3   9  183.36    3.12   0
   1  -2   4  679.54    2.49   0
   1  -2  10   65.90    3.01   0
   1  -1  10  128.06    3.24   0
   1   0   9  162.58    3.29   0
   1   1   5    3.16    1.68   0
   1   1   7 1012.95    4.73   0
   1   1   8  365.33    3.61   0
  -8   2  -7    6.54    2.92   0
  -8   3  -7  195.32    3.79   0
  -8   4  -7    6.54    2.91   0
  -7  -2  -5  179.21    3.64   0
  -6  -5  -2    8.92    2.73   0
  -6   0  -6  214.21    3.44   0
  -6   7  -5   48.03    1.98   0
  -6   8  -4  337.18    2.43   0
  -5   2  -6  247.63    2.94   0
  -5   3  -6  673.82    3.91   0
  -5   6  -5  196.51    2.08   0
  -4  -2  -4  824.69    4.10   0
  -4   0  -5  559.19    3.52   0
  -4   4  -5 1059.32    3.87   0
  -3   4  -4 1352.07    3.44   0
  -1   1  -2 1911.01    2.68   0
  -1   6   5  332.43    2.92   0
  -1   6   6  269.72    3.05   0
   0  -6   8    2.96    1.80   0
   0  -6   9   91.81    2.50   0
   0   2  12  158.60    3.97   0
   0   4   8  234.60    3.25   0
   1  -3   5   83.72    1.44   0
   1  -3  10  322.00    3.86   0
   1  -2  11  112.86    3.73   0
   1   0  10  108.75    3.21   0
   1   1   9  206.27    3.43   0
  -8   0  -6   -3.49    3.22   0
  -7  -3  -4  160.78    3.70   0
  -7   0  -6  136.93    3.51   0
  -7   6  -6   99.00    2.79   0
  -6  -4  -3  104.50    2.90   0
  -6  -3  -4   15.09    2.73   0
  -6   5  -6   11.05    2.01   0
  -5  -1  -5  601.94    4.12   0
  -5   7  -4  164.51    1.84   0
  -2   3  -3  247.53    1.42   0
  -1   6   7  271.33    3.07   0
   0  -5   4  892.40    1.73   0
   0   3  11   -4.82    2.91   0
   0   4   3  257.38    1.91   0
   0   4   9  227.37    3.82   0
   1  -4   7  129.97    2.26   0
   1  -4   8  545.93    3.76   0
   1  -4   9  239.39    3.23   0
   1  -3  11  356.33    4.18   0
   1  -1  11  364.40    4.44   0
   1   2   6  340.85    3.01   0
   1   2   7  105.68    2.63   0
  -7  -4  -3  136.83    3.28   0
  -6   1  -6  287.72    3.48   0
  -6   4  -6 1044.42    5.11   0
  -5  -6   0  103.67    2.44   0
  -4  -5  -1  502.02    3.32   0
  -4  -3  -3  107.23    2.32   0
  -4   1  -5  143.68    2.38   0
  -4   3  -5   52.30    1.82   0
  -4   9   1   13.74    0.63   0
  -3  -8   6    1.56    0.67   0
  -3   0  -4  820.73    3.39   0
  -3   7  -1   57.54    0.56   0
  -2   0  -3  110.22    1.43   0
  -1  -2  -1 1053.31    2.27   0
  -1   6   3  186.92    1.86   0
  -1   6   8  108.04    2.82   0
   0  -6  11   89.78    2.76   0
   1  -4   6  907.67    3.42   0
   1  -2  12    8.40    3.13   0
   1  -1   3  774.31    2.24   0
   1  -1  12  303.14    4.37   0
   1   0   3 2363.99    3.94   0
   1   0  11   57.06    3.22   0
   1   1  10  429.11    4.50   0
   1   2   5 1976.39    5.23   0
   1   2   8  149.19    2.94   0
  -8   1  -6  282.70    4.35   0
  -8   6  -6  172.37    3.12   0
  -7   1  -6   97.38    3.31   0
  -7   5  -6  321.24    3.75   0
  -6  -1  -5   91.09    2.95   0
  -6   2  -6  897.61    4.91   0
  -6   3  -6  247.26    3.09   0
  -5  -2  -4   45.82    2.39   0
  -5   0  -5  149.54    3.06   0
  -4   2  -5  710.20    3.48   0
  -3  -2  -3 1543.21    4.48   0
  -3   3  -4  275.76    2.08   0
   0   1   0  983.78    0.87   0
   0   3   1  330.09    1.29   0
   0   4  10  143.96    3.47   0
   1  -4  11   -2.82    2.75   0
   1  -3  12  192.92    4.00   0
   1   0  12  101.03    3.75   0
   1   1   3  371.80    2.00   0
   1   1  11  161.56    3.76   0
   1   2   4  771.29    3.07   0
   1   2   9   -3.89    2.67   0
  -8  -1  -5  240.87    4.10   0
  -7  -1  -5  229.99    3.72   0
  -7   2  -6   92.73    3.06   0
  -7   7  -5  422.32    3.46   0
  -6  -6   0  279.34    3.18   0
  -5   5  -5  149.49    2.12   0
  -4  -1  -4  282.38    2.78   0
  -3   1  -4  789.30    3.16   0
  -3   2  -4  508.10    2.49   0
  -2  -2  -2  560.49    2.36   0
  -2   1  -3 4686.45    5.63   0
  -2   2  -3 1722.06    3.27   0
  -1  -7   6    9.77    0.67   0
   0   4   2  380.02    1.86   0
   0   5   5  756.54    3.73   0
   0   5   6  479.69    3.39   0
   0   5   7  101.00    2.91   0
   1  -4  12   21.62    3.05   0
   1  -3   4  297.92    1.67   0
   1  -2  13   87.51    3.65   0
   1  -1  13   38.64    3.60   0
   1   2  10    5.21    2.80   0
  -8  -2  -4   38.04    3.25   0
  -8   2  -6   -3.13    3.00   0
  -8   5  -6  388.22    3.97   0
  -7  -2  -4  100.35    3.53   0
  -7   3  -6  103.05    3.01   0
  -7   4  -6  245.03    3.42   0
  -7   8  -4    3.74    1.84   0
  -6   0  -5  797.34    5.01   0
  -6   6  -5  399.55    2.94   0
  -6   9  -2  189.68    1.77   0
  -5  -5  -1  188.41    2.62   0
  -5  -4  -2    6.42    2.48   0
  -5   1  -5  601.40    3.97   0
  -4   5  -4  168.98    1.86   0
  -3   5  -3   31.42    1.12   0
   0   5   8   13.46    2.43   0
   1  -5   8  146.54    2.45   0
   1  -5   9  211.28    2.93   0
   1  -5  10  327.17    3.50   0
   1  -2   3 1480.78    2.78   0
   1   1  12   86.26    3.75   0
   1   2  11    8.49    3.09   0
   1   3   6  208.09    2.70   0
   1   3   7  715.86    4.29   0
   1   3   8  512.92    4.10   0
  -8   0  -5  105.46    3.81   0
  -8   3  -6  616.81    4.87   0
  -8   4  -6    4.32    2.73   0
  -8   7  -5  103.68    2.86   0
  -7   0  -5  119.15    3.18   0
  -6  -5  -1   13.22    2.23   0
  -6  -3  -3   23.15    2.45   0
  -5   4  -5   12.81    1.84   0
  -4  -6   1   15.82    1.69   0
  -3  -4  -1  780.65    3.17   0
   0   5   4  457.92    2.62   0
   0   5   9   27.49    2.69   0
   1  -5   7  165.55    2.14   0
   1  -4   5 1316.14    3.27   0
   1  -4  13   59.40    3.33   0
   1   3   5   15.01    1.79   0
   1   3   9  271.59    3.84   0
  -7  -3  -3  117.11    3.18   0
  -7   6  -5   54.24    2.51   0
  -6  -4  -2  192.33    3.07   0
  -6   7  -4   31.34    1.79   0
  -5  -1  -4  393.87    3.33   0
  -5   2  -5   48.46    2.18   0
  -5   3  -5  204.72    2.54   0
  -4  -2  -3  816.04    3.79   0
  -4   0  -4  539.40    3.24   0
  -4   8  -1    3.56    0.71   0
  -3  -1  -3  208.52    2.09   0
  -2  -3  -1 2046.97    3.97   0
  -2   8   5    4.38    1.62   0
  -1  -4   1   24.03    0.74   0
   1  -5  12   89.74    3.38   0
   1   2   3  530.84    2.28   0
   1   3  10   99.25    3.32   0
   2  -2   8 1425.97    5.62   0
   2  -2   9  301.65    3.65   0
   2  -2  10  236.81    3.68   0
   2  -1   7  126.73    2.69   0
   2  -1   9   -4.27    2.74   0
   2  -1  10   18.32    2.89   0
   2   0   8  284.77    3.40   0
   2   0   9  613.73    4.55   0
  -6   1  -5   38.90    2.50   0
  -6   5  -5  116.73    2.25   0
  -6   8  -3   88.81    1.80   0
  -5   6  -4  262.06    2.09   0
  -2   8   4    7.69    1.41   0
  -1   7   5   27.34    1.93   0
  -1   7   6    5.84    1.78   0
  -1   7   7   45.27    2.20   0
   0  -7  10   57.04    2.28   0
   0  -7  11   44.64    2.47   0
   0   5   3  304.45    2.10   0
   1   3   4   63.69    1.68   0
   1   3  11  122.59    3.63   0
   2  -3   8  295.41    3.38   0
   2  -3   9    7.50    2.55   0
   2  -3  10   38.30    2.88   0
   2  -2   7  232.87    2.72   0
   2  -2  11  531.26    5.06   0
   2  -1   6  918.69    3.91   0
   2  -1  11  168.64    3.84   0
   2   0   7  370.08    3.25   0
   2   0  10  502.67    4.69   0
  -8  -1  -4  188.21    3.80   0
  -8   1  -5  347.09    4.26   0
  -8   6  -5  102.78    2.75   0
  -7  -1  -4  203.07    3.47   0
  -7   1  -5  206.29    3.41   0
  -6  -1  -4  329.02    3.53   0
  -6   2  -5  260.57    3.15   0
  -6   3  -5   94.44    2.78   0
  -6   4  -5  353.59    3.15   0
  -5  -6   1  191.83    2.42   0
  -4  -5   0  567.48    3.25   0
  -4  -3  -2  676.03    3.70   0
  -4   1  -4  369.85    2.66   0
  -4   4  -4 1251.35    3.74   0
  -3   6  -2  951.91    1.98   0
   0  -7   9  180.57    2.16   0
   1   0   2 2848.17    3.60   0
   1   4   6   52.38    2.16   0
   1   4   7   52.38    2.38   0
   1   4   8  109.00    2.92   0
   1   4   9   -0.30    2.91   0
   2  -3  11   16.50    3.05   0
   2  -2   6   56.37    1.81   0
   2  -2  12  122.63    3.72   0
   2  -1  12  217.02    4.21   0
   2   0   6  731.73    3.67   0
   2   0  11  150.05    3.75   0
   2   1   7  163.04    2.77   0
   2   1   8   75.78    2.83   0
   2   1   9   57.96    2.88   0
   2   1  10   88.59    3.63   0
  -9   2  -5  144.91    3.69   0
  -8  -2  -3  127.38    3.55   0
  -8   2  -5  112.31    3.41   0
  -8   5  -5  295.67    3.84   0
  -7   2  -5  249.33    3.54   0
  -7   5  -5  337.58    3.30   0
  -5  -2  -3  288.12    3.04   0
  -5   0  -4   97.20    2.40   0
  -5   7  -3  277.23    2.12   0
  -5   8  -2  223.95    1.72   0
  -4  -4  -1   41.79    1.82   0
  -4   6  -3   29.93    1.17   0
  -3  -6   2  406.39    2.26   0
  -2  -1  -2 1127.15    2.92   0
  -1  -1  -1  255.56    1.12   0
  -1   5   0 1102.88    1.48   0
  -1   7   4   80.99    1.69   0
   0   6   6   53.43    2.34   0
   0   6   7   72.22    2.40   0
   0   6   8  151.10    3.08   0
   1  -6   9   38.67    2.10   0
   1  -6  11   13.36    2.51   0
   1  -5   6   15.54    1.31   0
   1   1   2  340.58    1.52   0
   1   4   5  917.23    4.05   0
   1   4  10   14.63    2.91   0
   2  -4   9  465.84    4.02   0
   2  -4  10  293.77    3.76   0
   2  -3   7  258.41    2.63   0
   2  -3  12  144.33    3.84   0
   2  -2  13    3.27    3.67   0
   2   0  12  103.37    3.77   0
   2   1   6  189.25    2.58   0
   2   1  11  101.05    3.53   0
  -9   3  -5    6.17    2.69   0
  -9   4  -5  299.63    4.15   0
  -8  -3  -2   61.10    3.02   0
  -8   3  -5  201.17    3.43   0
  -8   4  -5   92.34    3.05   0
  -7  -2  -3   74.44    2.93   0
  -7   3  -5  648.46    4.41   0
  -7   4  -5  123.43    2.80   0
  -7   7  -4  215.76    2.57   0
  -6  -5   0   74.14    2.68   0
  -6  -2  -3  300.98    3.39   0
  -5  -5   0   35.77    2.26   0
  -5  -3  -2  658.20    3.97   0
  -4   2  -4 1041.14    3.75   0
  -4   3  -4  770.76    3.20   0
  -3   0  -3 1391.26    3.82   0
  -3   4  -3 1006.45    2.73   0
  -3   9   3  125.78    1.44   0
  -2   8   3  116.72    1.44   0
   0  -7   8  171.82    1.72   0
   0   6   5   50.82    2.01   0
   1  -1   2 1943.66    2.73   0
   1   3   3  186.40    1.73   0
   2  -4   8  300.30    3.18   0
   2  -4  11  270.06    3.96   0
   2  -4  12  288.47    4.31   0
   2  -3  13   93.99    3.81   0
   2  -1   5  754.35    3.23   0
   2   0   5  894.19    3.54   0
   2   1  12  159.90    4.39   0
   2   2   7  391.20    3.49   0
   2   2   8  209.86    3.28   0
   2   2   9  204.59    3.58   0
  -8   0  -4   62.21    3.12   0
  -8   7  -4   41.94    2.49   0
  -7  -3  -2  237.51    3.43   0
  -7   0  -4  232.23    3.49   0
  -6  -4  -1  276.64    3.38   0
  -6  -3  -2   14.44    2.28   0
  -6   0  -4  298.07    3.37   0
  -6   6  -4  181.16    2.49   0
  -5  -4  -1   89.82    2.25   0
  -5   5  -4  459.14    2.72   0
  -4  -1  -3    6.18    1.74   0
  -4   7  -2 1004.07    2.51   0
  -3  -7   4   76.81    1.37   0
  -2   4  -2  894.05    1.75   0
   1  -6   8  148.48    2.08   0
   2  -3   6  294.58    2.39   0
   2  -2   5 2082.86    4.71   0
   2   1   5  884.80    3.68   0
   2   2   6 1017.43    4.40   0
   2   2  10  282.81    4.01   0
   2   2  11  245.82    4.02   0
  -9   1  -4   22.46    3.24   0
  -5   1  -4 1381.27    4.94   0
  -3   1  -3  430.89    2.39   0
  -1   6   1   86.52    0.97   0
  -1   7   3  269.41    1.87   0
   0   4   1  658.86    1.76   0
   0   5   2  817.50    2.47   0
   0   6   4   16.02    1.67   0
   1  -4   4  193.79    1.32   0
   1   2   2 2946.54    4.16   0
   1   4   4  889.27    3.43   0
   1   5   7  211.43    3.21   0
   1   5   8  586.20    4.58   0
   2  -5  10    7.60    2.73   0
   2  -5  11    7.06    3.13   0
   2  -4   7  526.53    3.05   0
  -8  -1  -3   26.56    2.99   0
  -8   1  -4  184.88    3.73   0
  -7   1  -4  817.40    4.93   0
  -7   6  -4   19.62    2.29   0
  -6   1  -4   14.57    2.26   0
  -5  -1  -3 1120.23    4.62   0
  -5   2  -4  183.39    2.45   0
  -5   4  -4  276.28    2.51   0
  -3  -3  -1   -1.97    1.38   0
  -3   3  -3   40.89    1.29   0
  -2  -6   3  551.51    1.78   0
   1  -3   3 1706.58    2.60   0
   1   5   6    9.18    2.27   0
   1   5   9   57.96    2.94   0
   2  -5   9    5.23    2.29   0
   2  -5  12   25.07    3.13   0
   2   0   4  226.91    1.95   0
   2   3   7   14.65    2.56   0
   2   3   9   -3.18    2.86   0
   2   3  10  112.44    3.46   0
  -9   2  -4  526.68    5.01   0
  -8  -2  -2  108.67    3.53   0
  -8   6  -4   39.35    2.39   0
  -7  -1  -3  265.94    3.58   0
  -6  -6   2   18.81    2.23   0
  -6  -1  -3   75.53    2.62   0
  -6   5  -4    5.24    1.81   0
  -5  -6   2  234.84    2.70   0
  -5   3  -4  715.32    3.55   0
  -4  -2  -2  173.67    2.17   0
  -4   0  -3  894.89    3.63   0
  -3  -4   0  626.25    2.81   0
  -3   2  -3  984.09    2.94   0
  -2   0  -2  669.76    2.07   0
   0  -6   5  174.16    0.89   0
   2  -1   4 1227.04    3.43   0
   2   1   4 2222.00    4.91   0
   2   3   6   89.77    2.37   0
   3  -2  10   63.30    3.18   0
   3  -1   9  866.10    5.27   0
   3  -1  10  195.94    3.84   0
   3  -1  11   16.38    3.59   0
  -9   0  -3  363.74    4.62   0
  -9   3  -4   38.17    3.11   0
  -9   4  -4  302.98    3.98   0
  -9   5  -4   34.45    2.81   0
  -8  -3  -1   19.86    2.75   0
  -8   2  -4  252.09    3.77   0
  -8   5  -4    3.71    2.64   0
  -7  -5   1  128.83    2.92   0
  -7   2  -4   97.15    2.84   0
  -7   5  -4  457.18    3.51   0
  -6   2  -4  294.39    3.09   0
  -6   3  -4  106.08    2.66   0
  -6   4  -4   63.26    2.19   0
  -6   7  -3  268.14    2.47   0
  -6   9  -1  142.72    1.77   0
  -4   5  -3 1198.58    3.36   0
  -2  -2  -1 1265.30    2.96   0
  -2   8   2  207.45    1.37   0
  -1  -6   4  355.89    0.86   0
   0   7   7   27.77    2.35   0
   1  -7  11   34.85    2.39   0
   1  -6   7 1017.93    3.14   0
   1   4   3  116.18    1.80   0
   1   5   5  337.85    2.66   0
   2  -5   8   93.51    1.98   0
   2  -4   6  190.72    2.17   0
   2  -3   5 2162.55    4.52   0
   3  -3  10  277.94    4.18   0
   3  -3  11   76.55    3.84   0
   3  -2   8   13.10    2.61   0
   3  -2   9   -1.36    2.58   0
   3  -2  11  389.63    4.50   0
   3  -2  12  130.90    3.92   0
   3  -1   8  604.30    4.24   0
   3  -1  12   31.33    3.53   0
   3   0   8   22.45    2.54   0
   3   0   9  103.46    3.24   0
   3   0  10  155.22    3.81   0
   3   0  11  180.76    3.97   0
  -9  -1  -2   66.92    3.52   0
  -8   0  -3  176.95    3.52   0
  -8   3  -4  127.09    3.18   0
  -8   4  -4  306.76    3.64   0
  -7  -4   0    8.26    2.71   0
  -7   3  -4  457.01    3.83   0
  -7   4  -4   28.07    2.39   0
  -6  -5   1   71.64    2.49   0
  -6  -2  -2  896.09    4.61   0
  -6   8  -2   49.26    1.76   0
  -5  -2  -2   17.01    2.00   0
  -5   6  -3   20.97    1.60   0
  -4  -5   1   76.67    1.90   0
  -4  -3  -1  697.39    3.49   0
  -3  -1  -2   99.29    1.57   0
  -2  -7   5   15.21    0.78   0
  -1   8   5   95.22    2.01   0
   0  -7   7  190.61    1.37   0
   0   6   3  123.12    1.67   0
   0   7   6  320.56    3.09   0
   1  -7  10   33.08    1.98   0
   1  -5   5   48.79    1.11   0
   1   3   2  379.41    1.79   0
   2  -2   4  350.46    1.94   0
   2   2   4  138.86    1.88   0
   2   3   5  479.97    3.13   0
   2   4   8  128.45    3.11   0
   2   4   9   81.86    3.02   0
   3  -3   9  533.71    4.22   0
   3  -3  12   68.15    3.64   0
   3  -1   7  670.74    3.97   0
   3   0   7    9.54    2.24   0
   3   0  12  141.90    4.12   0
   3   1   8  688.93    4.81   0
   3   1   9  358.44    4.10   0
   3   1  10  228.29    4.03   0
   3   1  11   25.99    3.62   0
  -9   1  -3   71.18    3.44   0
  -8   7  -3    1.68    2.32   0
  -7  -3  -1  218.48    3.32   0
  -7   0  -3  102.84    3.00   0
  -7   7  -3  161.70    2.37   0
  -6  -3  -1   37.73    2.58   0
  -6   0  -3  155.68    2.74   0
  -5  -3  -1  200.12    2.85   0
  -5   0  -3  635.48    3.58   0
  -4  -4   0   35.96    1.68   0
  -4   1  -3  439.59    2.67   0
  -2   1  -2  382.72    1.60   0
  -2   3  -2 1861.11    2.77   0
  -1   0  -1  902.18    1.66   0
   1   5   4  100.64    2.04   0
   1   6   8   16.65    2.65   0
   2  -6  10  273.89    3.24   0
   2  -6  11  197.48    3.25   0
   2   4   7  590.11    4.03   0
   3  -4  10   74.81    3.22   0
   3  -4  11  234.16    4.15   0
   3  -4  12   58.39    3.46   0
   3  -3   8  635.17    4.02   0
   3  -2   7    2.59    1.96   0
   3   1   7  559.61    4.16   0
  -8  -1  -2   41.64    2.87   0
  -8   1  -3   49.83    3.34   0
  -6  -4   0  362.17    3.25   0
  -5  -4   0  536.14    3.31   0
  -4   4  -3   19.82    1.55   0
  -3   9   2  136.90    0.90   0
  -2   2  -2  181.39    1.21   0
   0   7   5  199.99    2.37   0
   1  -7   9  287.99    2.48   0
   1  -2   2 4580.44    3.67   0
   1   6   7   -0.99    2.09   0
   2  -5   7  541.01    2.93   0
   2   4   6  335.92    3.08   0
   3  -4   9   54.23    2.93   0
   3  -1   6  705.41    3.68   0
   3   0   6   66.81    2.18   0
   3   2   8   12.29    2.55   0
   3   2   9  231.11    3.73   0
   3   2  10  262.70    4.17   0
   3   2  11   57.77    3.17   0
  -9   2  -3  206.49    3.84   0
  -9   6  -3   13.60    2.47   0
  -7   8  -2   15.57    1.89   0
  -6   6  -3  322.86    2.75   0
  -5   1  -3  720.53    3.66   0
  -4  -1  -2 1412.10    4.30   0
  -4   2  -3  665.96    2.97   0
  -4   3  -3 1038.87    3.39   0
  -2  -3   0  615.08    2.10   0
  -1   8   4   43.53    1.54   0
   1   6   6   91.66    2.16   0
   2  -6   9  195.65    2.66   0
   2   0   3  107.70    1.41   0
   2   1   3  991.98    3.04   0
   3  -3   7  700.50    3.81   0
   3   1   6  248.60    2.83   0
  -9   0  -2   27.69    2.94   0
  -9   3  -3  189.11    3.65   0
  -9   4  -3  110.02    3.53   0
  -9   5  -3  101.00    2.99   0
  -8  -3   0   14.74    2.63   0
  -8  -2  -1  213.49    3.58   0
  -8   2  -3  223.25    3.47   0
  -8   6  -3  395.45    3.50   0
  -7  -1  -2  354.00    3.69   0
  -7   1  -3  349.55    3.60   0
  -7   6  -3   23.76    1.97   0
  -6  -6   3   62.72    2.33   0
  -6  -1  -2  321.61    3.43   0
  -6   1  -3   24.20    2.25   0
  -5  -1  -2  480.30    3.41   0
  -5   5  -3  791.41    3.22   0
  -5   7  -2   73.34    1.52   0
  -3   5  -2   18.23    0.91   0
  -1   3  -1 1972.88    1.44   0
   2  -1   3 4611.00    5.59   0
   2   4   5  179.14    2.41   0
   2   5   8    6.76    2.77   0
   3  -5  11  235.78    3.70   0
   3  -5  12   18.97    3.19   0
   3  -4   8   31.51    2.13   0
   3  -2   6  245.69    2.50   0
   3   3   9   89.75    3.57   0
   3   3  10   31.69    3.49   0
  -9  -1  -1  271.79    4.06   0
  -8   0  -2  346.25    4.25   0
  -8   3  -3   57.95    2.68   0
  -8   5  -3   38.10    2.69   0
  -7   2  -3   19.93    2.45   0
  -5  -6   3   82.27    2.19   0
  -5   2  -3  135.13    2.18   0
  -3  -2  -1  772.99    2.85   0
  -3   0  -2 2812.68    4.89   0
   0   3   0  101.77    0.61   0
   0   7   4  150.37    1.98   0
   1   5   3  186.77    1.91   0
   1   6   5  166.61    2.22   0
   2  -4   5   35.04    1.43   0
   2  -3   4 1462.11    3.35   0
   2   5   7    0.64    2.19   0
   3  -5  10  192.87    3.07   0
   3   0   5  346.42    2.74   0
   3   2   6   10.64    2.06   0
   3   3   8  613.43    4.63   0
  -9   1  -2  217.45    3.88   0
  -8   4  -3  189.69    3.29   0
  -7  -4   1   19.31    2.40   0
  -7  -3   0  107.01    2.79   0
  -7   3  -3  462.07    3.90   0
  -7   5  -3  358.73    3.12   0
  -6   2  -3  919.46    4.33   0
  -6   5  -3  517.84    3.13   0
  -5   3  -3 2146.66    5.35   0
  -5   4  -3  267.06    2.36   0
  -5   8  -1  660.70    2.52   0
  -4   6  -2   20.35    1.12   0
   0   5   1  282.69    1.37   0
   0   6   2  347.66    1.83   0
   1  -6   6  415.99    1.81   0
   1   1   1  276.69    1.13   0
   1   4   2 1072.77    2.84   0
   2  -6   8  136.53    2.09   0
   3  -5   9  442.33    3.70   0
   3  -3   6  537.03    3.05   0
   3  -1   5  357.91    2.62   0
   3   1   5  754.43    3.65   0
   3   3   7  329.91    3.52   0
   4  -2  10   65.08    3.29   0
   4  -2  11   49.37    3.52   0
   4  -2  12   -4.47    3.37   0
   4  -1   9  126.12    3.25   0
   4  -1  10  496.60    4.88   0
   4  -1  11  191.38    4.09   0
   4   0  10   27.75    3.23   0
   4   0  11   -7.01    3.34   0
  -7   0  -2   45.49    2.59   0
  -7   4  -3   36.72    2.31   0
  -6  -2  -1  310.41    3.11   0
  -6   3  -3    5.34    1.95   0
  -6   4  -3  820.19    3.91   0
  -6   7  -2  142.12    2.06   0
  -5  -2  -1  124.39    2.27   0
  -4  -2  -1  214.85    2.18   0
  -3  -7   5  162.46    1.58   0
  -3  -3   0   76.45    1.63   0
  -2  -1  -1 1253.47    2.74   0
  -1   1  -1   47.97    0.55   0
   1  -7   8  121.32    1.60   0
   1   2   1 1116.37    2.26   0
   2  -7  11   -1.62    2.26   0
   2  -5   6  442.45    2.35   0
   2   4   4  540.26    3.15   0
   2   5   6   59.35    2.17   0
   3  -4   7    4.34    1.77   0
   3  -2   5 1259.06    4.10   0
   4  -3  10  310.51    4.04   0
   4  -3  11  475.29    5.03   0
   4  -3  12  121.85    3.85   0
   4  -2   9  142.37    3.22   0
   4  -1   8   44.20    2.55   0
   4   0   9  150.45    3.59   0
   4   1  10  219.18    3.96   0
  -9   0  -1   -3.07    3.19   0
  -9   2  -2   22.60    3.00   0
  -9   6  -2   -0.91    2.73   0
  -8  -1  -1   54.37    2.96   0
  -8   1  -2   45.20    2.85   0
  -8   7  -2    2.03    1.96   0
  -7   7  -2  351.83    3.04   0
  -6  -3   0  125.63    2.58   0
  -6   0  -2 1688.18    5.71   0
  -5  -5   2    0.98    1.67   0
  -5   0  -2   81.82    2.15   0
  -4  -7   5   29.34    1.52   0
  -4  -5   2  199.19    2.17   0
  -4   0  -2  168.98    1.97   0
  -3  -4   1  206.73    1.89   0
  -3   1  -2  103.90    1.36   0
  -1   8   3  126.27    1.57   0
   0  -8   9   16.24    1.09   0
   1   0   1  931.03    1.71   0
   1   6   4  199.02    2.31   0
   2   3   3  515.43    2.55   0
   3  -6  11   48.00    2.94   0
   3  -5   8  430.60    3.24   0
   3   2   5  130.14    2.27   0
   3   4   8   71.74    3.18   0
   3   4   9   24.34    2.91   0
   4  -4  11  224.23    4.25   0
   4  -4  12   -2.32    3.28   0
   4  -3   9   71.16    2.89   0
   4  -2   8  572.02    4.13   0
   4   0   8  286.07    3.66   0
   4   1   9  414.03    4.41   0
  -9   3  -2  148.72    3.39   0
  -9   5  -2  166.23    3.41   0
  -5  -4   1  640.30    3.42   0
  -4  -4   1  130.28    2.10   0
  -4  -3   0 1117.00    3.81   0
  -3   4  -2  861.94    2.39   0
   1   7   6  131.07    2.43   0
   2  -7  10   19.03    1.85   0
   2  -2   3 1806.45    3.36   0
   2   5   5  398.03    2.93   0
   3  -6  10   49.27    2.65   0
   3   0   4  802.80    3.25   0
   3   4   7   19.72    2.84   0
   4  -4  10   88.30    3.03   0
   4  -1   7   93.65    2.64   0
   4   0   7  660.30    4.26   0
   4   2   9   28.13    3.23   0
   4   2  10   41.91    3.29   0
  -9  -1   0   46.89    3.09   0
  -9   4  -2   14.38    2.78   0
  -8   2  -2  438.89    4.06   0
  -8   6  -2  294.26    3.13   0
  -7  -5   3   55.70    2.41   0
  -7  -1  -1  527.37    4.07   0
  -7   1  -2  101.75    2.72   0
  -6  -6   4   49.02    2.03   0
  -6   8  -1   30.58    1.58   0
  -6   9   0  170.97    1.91   0
  -5   6  -2  644.13    2.84   0
  -3   2  -2 4185.97    5.42   0
  -1   2  -1  350.87    0.84   0
   0   7   3  260.58    1.86   0
   2   6   7  158.11    2.95   0
   3  -1   4  779.67    3.10   0
   3   1   4  860.91    3.50   0
   4  -4   9   85.04    2.92   0
   4  -3   8   55.97    2.53   0
   4  -2   7  721.11    4.11   0
   4   1   7    0.26    2.34   0
   4   2   8   83.75    2.82   0
  -9   1  -1  161.14    3.59   0
  -8   0  -1  199.07    3.41   0
  -8   3  -2    8.80    2.54   0
  -8   5  -2   11.82    2.68   0
  -7  -4   2   89.15    2.92   0
  -7  -2   0   43.49    2.58   0
  -7   6  -2   80.57    2.12   0
  -7   8  -1  180.77    2.23   0
  -6  -1  -1    3.20    2.09   0
  -6   1  -2  317.91    3.07   0
  -6   6  -2  225.33    2.52   0
  -4   1  -2  908.96    3.33   0
  -4   5  -2 1100.55    3.10   0
  -4   7  -1  594.37    2.10   0
  -3  -1  -1   24.23    1.16   0
  -3   3  -2   55.89    1.05   0
  -2   5  -1  663.55    1.31   0
  -2   9   3  137.10    1.29   0
   0   8   5    1.95    1.61   0
   1   3   1  106.74    1.09   0
   2  -6   7  208.23    1.91   0
   2   1   2 1121.66    2.85   0
   3  -4   6  325.84    2.44   0
   3  -3   5  295.79    2.28   0
   4  -5  11  157.94    3.41   0
  -8   4  -2  543.39    4.18   0
  -7   2  -2   74.40    2.58   0
  -5  -6   4  102.50    2.26   0
  -5  -1  -1  202.99    2.38   0
  -5   1  -2  616.08    3.31   0
   1  -8  10   57.59    1.54   0
   1   5   2   30.92    1.21   0
   1   7   5   99.53    2.16   0
   2  -7   9   33.46    1.69   0
   2   0   2  739.28    2.24   0
   2   2   2  549.77    2.22   0
   2   4   3   56.94    1.62   0
   2   5   4  106.32    2.18   0
   2   6   6  236.71    2.77   0
   3  -6   9   43.57    1.97   0
   3  -5   7  168.09    2.28   0
   3   5   8  154.67    3.13   0
   4  -5  10  257.78    3.70   0
   4  -4   8  803.59    4.59   0
   4  -3   7    0.01    2.06   0
   4  -1   6    6.56    2.05   0
   4   0   6  967.53    4.47   0
   4   1   6   77.74    2.41   0
   4   2   7  887.48    4.92   0
   4   3   9  128.06    3.59   0
   5  -1  11    3.54    3.21   0
  -9   0   0   25.54    2.98   0
  -9   2  -1   23.94    2.88   0
  -8  -1   0    5.61    2.62   0
  -7   0  -1    6.48    2.36   0
  -7   3  -2  407.81    3.40   0
  -7   4  -2   49.95    2.30   0
  -7   5  -2  400.36    3.20   0
  -6  -5   3  192.70    2.66   0
  -6   2  -2  685.51    3.78   0
  -5   5  -2  289.62    2.40   0
  -4  -1  -1 2869.26    5.66   0
  -4   2  -2  138.23    1.73   0
  -4   8   0   38.99    1.07   0
  -2  -6   4   73.32    1.15   0
  -1  -7   6   10.74    0.61   0
  -1  -5   3  424.19    1.24   0
   1   6   3  604.76    2.77   0
   3  -2   4  508.95    2.51   0
   3   5   7   54.00    2.66   0
   4  -2   6  701.06    3.74   0
   4   3   8   32.80    2.80   0
   5  -3  11    2.75    3.59   0
   5  -2  10  286.69    4.18   0
   5  -2  11   62.53    3.38   0
   5  -1  10   39.04    3.28   0
   5   0  10  162.52    3.93   0
  -9   3  -1  258.67    3.71   0
  -9   6  -1   22.87    2.45   0
  -8  -3   2   53.96    2.70   0
  -8  -2   1  157.99    3.26   0
  -8   1  -1   -0.86    2.63   0
  -8   7  -1    5.68    1.97   0
  -6  -4   2   25.16    2.08   0
  -6  -3   1  388.66    3.51   0
  -6   3  -2   38.21    2.04   0
  -6   4  -2 1047.46    4.35   0
  -6   5  -2  100.23    2.03   0
  -5   2  -2  468.98    2.91   0
  -4   3  -2  844.00    2.96   0
  -4   4  -2    6.66    1.17   0
  -3   6  -1  112.67    0.99   0
  -2  -2   0   97.59    1.06   0
  -2   0  -1 1224.96    2.55   0
   2  -4   4  305.69    1.66   0
   2   6   5  149.15    2.45   0
   3  -7  11   42.05    2.42   0
   3   3   4  828.98    3.67   0
   4  -5   9   76.59    2.46   0
   4   2   6  664.28    4.08   0
   4   3   7  110.88    3.00   0
   5  -3  10   91.73    3.39   0
   5  -2   9  706.90    5.07   0
   5  -1   9    7.84    2.97   0
   5   0   9  318.89    4.12   0
   5   1  10   -5.15    3.22   0
  -9  -1   1   98.87    3.25   0
  -9   4  -1   10.08    2.74   0
  -9   5  -1  205.66    3.35   0
  -7  -5   4   12.06    2.20   0
  -7   7  -1  148.56    2.48   0
  -6   0  -1  771.06    4.04   0
  -5  -2   0 1255.29    4.46   0
  -5   3  -2  345.97    2.53   0
  -5   4  -2  301.45    2.36   0
  -5   7  -1    4.54    1.30   0
  -3  -6   4   96.22    1.51   0
  -1  -4   2  232.68    1.06   0
   0   8   4   15.20    1.37   0
   2  -5   5 1004.04    2.72   0
   2  -1   2  381.43    1.61   0
   2   3   2  317.11    1.92   0
   3  -6   8   24.96    1.87   0
   3   1   3  215.73    2.03   0
   3   5   6  218.39    2.83   0
   4  -6  11   80.65    2.83   0
   4  -4   7  658.04    3.89   0
   4  -1   5  146.23    2.35   0
   4   0   5  580.10    3.47   0
   4   1   5   79.35    2.23   0
   5  -4  11  106.01    3.50   0
   5  -3   9  123.35    3.48   0
   5  -1   8  203.48    3.45   0
   5   0   8  494.73    4.41   0
  -9   1   0  155.72    3.57   0
  -8   0   0  405.33    3.98   0
  -8   2  -1  372.72    3.84   0
  -8   6  -1  206.46    2.85   0
  -7  -1   0  283.54    3.30   0
  -7   1  -1  893.05    4.65   0
  -6   7  -1  208.22    2.20   0
  -5  -4   2  125.23    2.37   0
  -4  -7   6   40.10    1.69   0
  -4  -2   0   81.40    1.74   0
  -3  -2   0 1843.51    3.92   0
  -2  -8   8    8.18    0.95   0
  -1   7   1  177.64    0.95   0
   0   4   0 1293.21    1.73   0
   1  -7   7   14.22    0.96   0
   1  -4   3 1357.09    1.86   0
   1   4   1 2598.37    3.75   0
   1   7   4   14.59    1.54   0
   3  -7  10  381.31    3.15   0
   3   0   3 1352.68    3.60   0
   4  -3   6   40.02    2.03   0
   4   3   6    4.97    2.28   0
   4   4   8  120.62    3.14   0
   5  -4  10  414.15    4.31   0
   5  -2   8   44.43    2.74   0
   5   1   8   89.81    3.07   0
  -8   3  -1    6.37    2.56   0
  -8   5  -1  125.28    3.09   0
  -7  -4   3  292.20    3.30   0
  -5   0  -1  415.85    2.90   0
  -3   0  -1 2389.62    4.28   0
   1  -1   1   47.18    0.56   0
   2  -3   3  255.63    1.36   0
   2   5   3  198.94    2.09   0
   3  -5   6  813.86    3.23   0
   3  -4   5  760.63    2.94   0
   3  -1   3  434.23    2.26   0
   3   4   4  408.33    2.88   0
   4  -6  10  153.23    2.83   0
   4  -5   8   36.74    2.09   0
   4  -2   5  709.17    3.47   0
   4   2   5  121.94    2.44   0
   4   4   7  225.78    3.29   0
   5  -3   8  149.71    3.03   0
   5  -1   7  580.84    4.19   0
   5   0   7  106.32    2.87   0
   5   2   9  282.97    4.16   0
  -9   0   1    7.69    2.88   0
  -9   2   0    7.27    2.81   0
  -8  -1   1    8.98    2.65   0
  -8   4  -1  562.28    4.19   0
  -7   2  -1   23.68    2.35   0
  -7   6  -1   26.53    2.16   0
  -7   8   0  159.11    2.46   0
  -6  -1   0  411.20    3.24   0
  -6   1  -1  625.53    3.70   0
  -5   8   0  118.20    1.64   0
  -4  -4   2  297.57    2.43   0
  -4  -3   1  694.34    3.06   0
  -4   0  -1   -0.06    1.40   0
  -3  -7   6  178.48    1.72   0
  -2  -5   3    6.06    1.02   0
   0   6   1   19.87    0.89   0
   0   7   2  255.53    1.60   0
   2   6   4  139.63    2.17   0
   3  -3   4  271.94    1.99   0
   3   5   5  250.41    2.70   0
   5  -5  11    7.58    2.91   0
   5  -4   9  359.86    3.82   0
   5  -2   7   71.81    2.63   0
   5   1   7  144.31    3.07   0
   5   2   8  465.87    4.41   0
  -9  -1   2  387.48    4.41   0
  -9   3   0  247.61    3.68   0
  -9   6   0    9.63    2.49   0
  -8  -3   3   40.59    2.67   0
  -8  -2   2   89.15    3.02   0
  -8   1   0    1.41    2.62   0
  -7   0   0   26.47    2.41   0
  -6  -5   4   61.59    2.12   0
  -6   8   0    5.37    1.57   0
  -4   6  -1    5.32    1.21   0
  -3  -3   1  118.47    1.65   0
  -2  -7   6   24.20    1.10   0
  -1   8   2  241.79    1.30   0
   1  -8   9    9.58    1.07   0
   2  -6   6  223.49    1.66   0
   2   4   2  234.81    1.83   0
   3   3   3  137.80    1.95   0
   4  -6   9  114.12    2.74   0
   4   0   4  524.53    3.16   0
   4   1   4  279.11    2.62   0
   4   3   5   20.62    2.17   0
   4   4   6  256.75    3.18   0
   5  -5  10   72.31    2.80   0
   5   2   7   94.93    3.02   0
   6  -1  10  140.13    4.14   0
  -9   4   0   14.29    2.74   0
  -9   5   0  247.20    3.55   0
  -8   7   0   69.53    2.26   0
  -7   3  -1  240.43    2.99   0
  -7   4  -1   18.79    2.12   0
  -7   5  -1  271.17    2.84   0
  -6  -2   1  385.07    3.20   0
  -6   6  -1  119.30    1.96   0
  -5   1  -1  119.73    2.11   0
  -5   6  -1 1009.94    3.35   0
  -3  -4   2  609.41    2.53   0
  -2   1  -1  888.08    2.08   0
  -1  -1   0 1164.19    1.77   0
   1   6   2  325.34    1.93   0
   2  -8  10   74.99    1.75   0
   3  -7   9  227.99    2.47   0
   3  -6   7   13.08    1.58   0
   3   6   6    4.10    2.25   0
   4  -5   7   -1.23    1.99   0
   4  -4   6  124.29    2.17   0
   4  -3   5   49.65    2.07   0
   4  -1   4  370.49    2.70   0
   4   2   4  843.82    4.04   0
   5  -4   8  111.57    2.72   0
   5  -3   7  725.91    4.31   0
   5  -1   6  253.92    3.10   0
   5   0   6   20.92    2.35   0
   5   1   6  519.74    3.96   0
   5   3   8    7.81    2.77   0
   6  -2  10   68.21    3.42   0
  -9   1   1  319.00    4.10   0
  -8   2   0  204.44    3.28   0
  -6  -3   2  326.79    3.11   0
  -6   2  -1  852.55    4.03   0
  -5  -1   0  274.48    2.53   0
   1   7   3    5.79    1.45   0
   2   7   5   -0.63    1.82   0
   3  -2   3 1018.78    3.01   0
   3   5   4  285.65    2.80   0
   5  -5   9  195.83    3.12   0
   5  -2   6  238.38    2.95   0
   5   3   7  153.87    3.46   0
   6  -3  10  142.29    3.68   0
   6  -2   9   39.64    3.09   0
   6  -1   9  300.02    4.12   0
   6   0   9   -1.57    3.17   0
  -8   0   1  358.93    3.84   0
  -8   6   0  308.88    3.23   0
  -7  -4   4   54.99    2.47   0
  -7  -1   1  159.67    2.89   0
  -7   1   0  725.91    4.24   0
  -7   7   0   17.37    2.17   0
  -6   0   0   13.32    2.06   0
  -6   3  -1  882.70    3.94   0
  -6   4  -1   49.21    2.28   0
  -6   5  -1  139.48    2.12   0
  -5  -5   4    9.08    2.02   0
  -4   1  -1 4114.39    6.32   0
  -3   1  -1   77.74    1.21   0
  -3   5  -1  480.63    1.78   0
  -2   4  -1   42.25    0.72   0
   1  -3   2  472.99    1.07   0
   2  -2   2  177.39    1.23   0
   3   4   3  706.90    3.23   0
   4   3   4    9.07    2.27   0
   4   4   5  244.10    2.87   0
   5   2   6   30.13    2.38   0
   6  -3   9  371.84    4.33   0
   6  -1   8  240.65    3.75   0
   6   0   8   38.72    3.00   0
  -9   0   2   12.43    2.92   0
  -9   2   1   32.64    2.97   0
  -8  -1   2  210.47    3.45   0
  -8   3   0   29.44    2.52   0
  -8   4   0   79.68    2.81   0
  -8   5   0    2.38    2.40   0
  -7  -3   3   39.82    2.51   0
  -7  -2   2  432.46    3.75   0
  -5  -2   1 1273.98    4.39   0
  -5   2  -1 1205.98    4.05   0
  -5   5  -1   15.15    1.69   0
  -4  -1   0  478.63    2.57   0
  -2   2  -1  437.68    1.48   0
   1   5   1    3.35    1.05   0
   2   1   1 1289.51    2.72   0
   2   2   1 1276.24    2.85   0
   2   6   3   61.16    1.75   0
   3   1   2  107.89    1.55   0
   3   2   2 1052.31    3.42   0
   3   6   5   18.42    1.86   0
   4  -7  10   60.38    2.34   0
   4  -6   8  557.85    3.38   0
   4  -2   4 1062.69    3.80   0
   4   5   6   30.26    2.29   0
   5  -6  10  183.82    3.38   0
   5  -4   7   20.30    2.19   0
   5  -3   6  676.91    4.11   0
   5  -1   5  590.39    3.88   0
   5   0   5  140.24    2.61   0
   5   1   5  589.19    3.83   0
   6  -4  10   -2.28    2.81   0
   6  -2   8   31.99    2.89   0
   6   1   8  207.15    3.79   0
  -9  -1   3  137.63    3.50   0
  -9   3   1  153.83    3.37   0
  -9   6   1   49.01    2.77   0
  -8  -3   4  172.38    3.23   0
  -8  -2   3  106.95    3.12   0
  -6  -5   5  167.43    2.88   0
  -6   7   0  492.30    2.94   0
  -5  -4   3  277.45    2.54   0
  -5  -3   2   11.67    1.78   0
  -5   3  -1   81.57    1.77   0
  -5   4  -1 1179.61    3.89   0
  -4   2  -1   27.59    1.37   0
  -4   5  -1  431.75    2.14   0
  -3  -1   0  588.72    2.30   0
  -2  -1   0 1095.34    2.39   0
   2   5   2 1035.11    3.27   0
   3   0   2 2889.74    4.88   0
   5  -5   8  237.38    2.96   0
   5   2   5  148.05    2.97   0
   5   3   6  415.82    3.86   0
   5   4   7   56.74    3.05   0
   6  -4   9   16.19    2.77   0
   6  -3   8  354.72    4.01   0
   6  -1   7  297.04    3.70   0
   6   0   7   96.71    3.14   0
  -9   1   2  186.68    3.71   0
  -9   4   1  161.61    3.41   0
  -9   5   1  142.53    3.28   0
  -8   1   1   25.23    2.51   0
  -8   7   1  114.30    2.85   0
  -7   0   1 1111.94    5.26   0
  -7   2   0  471.67    3.58   0
  -7   6   0  244.72    2.67   0
  -7   8   1  107.11    2.28   0
  -6  -1   1  900.98    4.23   0
  -5   0   0 2019.39    5.23   0
  -3   2  -1  987.97    2.63   0
  -2   3  -1 1574.76    2.40   0
   1   8   4  361.91    2.49   0
   2   7   4   39.21    1.82   0
   3  -7   8  102.83    1.79   0
   3  -5   5  371.33    2.18   0
   3  -4   4 1444.18    3.60   0
   3   3   2   78.71    1.84   0
   4  -4   5 1115.12    4.03   0
   4   0   3  932.64    3.61   0
   4   1   3    4.75    1.67   0
   4   2   3  834.93    3.73   0
   4   4   4  151.24    2.70   0
   5  -2   5   56.84    2.17   0
   6  -5  10   75.97    3.34   0
   6  -2   7  220.49    3.35   0
   6   1   7  421.17    4.22   0
  -7   3   0  483.97    3.60   0
  -7   5   0   58.62    2.55   0
  -6  -4   4   66.69    2.53   0
  -6   1   0  313.44    2.90   0
  -5   7   0    2.80    1.38   0
  -4  -5   4  131.35    2.00   0
  -4  -2   1   13.58    1.50   0
  -4   3  -1 1736.01    3.96   0
  -4   4  -1   27.60    1.28   0
  -4   7   0   24.27    1.25   0
  -3   4  -1 1424.01    2.90   0
   2   0   1 1237.35    2.56   0
   3   5   3  348.71    2.76   0
   4  -7   9   11.64    1.93   0
   4  -5   6   32.81    1.61   0
   4   5   5   10.88    2.05   0
   5  -6   9  278.50    3.16   0
   5   4   6   94.87    2.91   0
   6   2   7    4.44    2.73   0
  -9   0   3  102.75    3.40   0
  -9   2   2   10.63    2.95   0
  -8   0   2   89.93    2.92   0
  -8   2   1  407.81    3.93   0
  -8   6   1   64.73    2.82   0
  -7  -1   2  212.23    3.30   0
  -7   4   0  311.36    3.15   0
  -6  -3   3  172.70    2.65   0
  -6   8   1    1.18    1.62   0
  -3   3  -1   57.63    1.01   0
  -1   9   3    9.18    0.82   0
   3  -6   6  277.34    2.09   0
   3  -3   3   36.07    1.32   0
   3  -1   2   86.92    1.31   0
   3   6   4   77.51    1.96   0
   4  -6   7  400.79    2.89   0
   4  -3   4  789.45    3.27   0
   4  -1   3  443.08    2.62   0
   4   3   3  102.31    2.11   0
   5  -5   7  538.01    3.72   0
   5  -4   6   10.70    2.01   0
   5   0   4  100.73    2.32   0
   5   1   4  365.47    3.10   0
   6  -5   9  220.44    3.62   0
   6  -4   8   19.38    2.57   0
   6  -3   7   81.49    2.84   0
   6  -1   6  281.12    3.47   0
   6   0   6  186.50    3.25   0
   6   1   6  111.00    2.98   0
   7  -2   9   67.72    3.45   0
  -9  -1   4   18.85    3.09   0
  -8  -3   5  102.56    3.03   0
  -8  -1   3  358.59    3.96   0
  -8   3   1  109.57    2.93   0
  -7  -3   4    4.12    2.40   0
  -6   2   0  125.74    2.33   0
  -6   6   0   75.44    1.80   0
  -4  -4   3  146.73    1.89   0
  -4  -3   2   57.33    1.65   0
  -4   0   0  156.85    1.78   0
  -3  -7   7   72.69    1.63   0
  -3   8   1   19.45    0.92   0
   2   4   1   20.63    1.24   0
   3   4   2  269.05    2.31   0
   5  -3   5  195.08    2.53   0
   5  -1   4 1406.12    4.90   0
   5   2   4   44.15    2.18   0
   6  -2   6  907.01    4.88   0
   6   2   6  306.13    3.93   0
   7  -3   9   96.54    3.70   0
  -9   3   2  328.19    4.13   0
  -9   4   2   74.08    3.41   0
  -9   5   2  135.21    3.65   0
  -8  -2   4   15.43    2.58   0
  -8   4   1  193.41    3.22   0
  -8   5   1   57.96    2.63   0
  -7   1   1   34.40    2.35   0
  -7   7   1   19.27    1.87   0
  -6   0   1  163.22    2.48   0
  -5  -5   5   17.41    1.73   0
  -5  -1   1   86.22    1.96   0
  -5   1   0   -1.05    1.67   0
  -5   8   1   16.30    1.47   0
  -5   9   2  226.19    2.09   0
  -3  -2   1   92.74    1.32   0
  -2  -6   5  586.78    2.14   0
   1   2   0 1075.20    1.84   0
   4   5   4   -5.00    2.12   0
   5  -6   8   47.63    2.44   0
   5   4   5    7.38    2.28   0
   7  -2   8  444.17    4.63   0
   7  -1   8   14.92    2.86   0
   7   0   8  405.16    4.66   0
  -9   1   3  140.11    3.52   0
  -8   1   2  279.36    3.63   0
  -6  -5   6  116.71    2.48   0
  -6   3   0  895.81    3.95   0
  -6   4   0  151.92    2.32   0
  -6   5   0 1233.17    4.33   0
  -5   6   0  198.17    1.99   0
  -4  -6   6  247.73    2.41   0
  -4   8   1  425.22    2.05   0
  -4   9   2   19.49    1.21   0
   1   7   2   11.24    1.20   0
   2  -5   4 1244.16    2.46   0
   2  -4   3  268.46    1.36   0
   2   6   2   35.24    1.44   0
   2   7   3  278.61    2.35   0
   4  -2   3  635.79    2.93   0
   4   4   3  665.72    3.45   0
   4   6   5   82.15    2.55   0
   5  -2   4  187.74    2.43   0
   6  -5   8  357.10    3.67   0
   6  -4   7  347.26    3.54   0
   6  -3   6  235.35    3.07   0
   6  -1   5   33.55    2.30   0
   6   0   5  785.17    4.56   0
   6   1   5   92.56    2.70   0
   7  -4   9  227.06    4.06   0
   7  -3   8   -3.91    3.08   0
  -9   0   4   59.57    3.31   0
  -8   7   2   91.12    2.66   0
  -7   0   2  429.36    3.66   0
  -7   2   1  482.50    3.70   0
  -7   6   1  494.92    3.67   0
  -7   8   2  136.78    2.59   0
  -5  -6   7    6.25    1.98   0
  -3  -3   2  418.95    2.22   0
  -3   0   0  166.09    1.44   0
   4  -7   8   -2.73    1.65   0
   4   1   2 1446.18    4.19   0
   6   2   5  390.15    3.79   0
   7  -2   7  483.70    4.72   0
   7  -1   7   27.14    3.00   0
   7   0   7  320.78    4.19   0
   7   1   7   20.35    2.96   0
  -9   2   3   23.57    3.06   0
  -8   0   3   73.34    3.01   0
  -8   2   2  216.92    3.39   0
  -7   3   1  188.18    2.82   0
  -6  -4   5   -0.44    1.95   0
  -6  -1   2  208.34    2.67   0
  -6   7   1  253.09    2.59   0
  -5  -3   3  230.05    2.48   0
  -5   2   0 1631.97    4.57   0
  -3  -4   3  735.27    2.63   0
  -2  -2   1  628.85    1.90   0
   1   1   0 1178.47    1.78   0
   1   6   1  444.86    1.78   0
   1   8   3  104.06    1.58   0
   2  -1   1  920.18    2.12   0
   3  -8   9    3.60    1.54   0
   3  -2   2 4176.79    5.42   0
   3   2   1  802.62    2.89   0
   3   5   2    4.22    1.58   0
   4   0   2  184.15    2.02   0
   4   2   2  175.18    2.06   0
   5  -7   9  171.76    2.74   0
   5  -5   6  546.68    3.51   0
   5  -4   5   17.45    1.89   0
   5   0   3  619.10    3.47   0
   5   1   3 1144.13    4.47   0
   6  -6   9    0.24    2.36   0
   6  -2   5  256.03    3.12   0
  -9   3   3  127.22    3.51   0
  -8  -2   5   -4.21    2.71   0
  -8  -1   4   62.48    2.97   0
  -8   3   2  102.97    3.00   0
  -8   6   2   13.40    2.43   0
  -7  -3   5    7.68    2.46   0
  -7  -2   4   74.46    3.06   0
  -7  -1   3   41.06    2.59   0
  -7   4   1  810.41    4.29   0
  -7   5   1  116.21    2.57   0
  -6  -3   4  413.09    3.37   0
  -6   1   1  805.86    3.98   0
  -5   3   0   36.94    1.88   0
  -5   5   0  114.66    1.96   0
  -4  -1   1 1157.99    3.61   0
  -4   1   0 1022.51    3.28   0
  -4   6   0  262.25    1.79   0
  -1  -6   5   82.49    0.93   0
   2   5   1  243.26    1.75   0
   3  -7   7  282.82    2.02   0
   3   1   1   21.22    1.14   0
   3   7   4   86.98    2.10   0
   4  -5   5  209.38    2.01   0
   4  -4   4 1321.98    3.88   0
   4   3   2  680.09    3.27   0
   5   4   4   18.40    2.14   0
   6  -4   6 1025.74    5.05   0
   7  -4   8  187.90    3.54   0
   7  -3   7   32.81    2.84   0
   7  -1   6   87.20    3.02   0
   7   0   6  123.84    3.30   0
  -9   1   4  105.32    3.36   0
  -9   4   3    9.05    2.95   0
  -9   5   3   85.78    3.29   0
  -8   1   3  373.97    4.26   0
  -8   4   2  291.87    3.60   0
  -8   5   2  464.33    4.16   0
  -7   1   2   71.46    2.49   0
  -6  -5   7   22.64    2.47   0
  -5   0   1  742.67    3.46   0
  -5   4   0 1158.65    3.79   0
  -2   0   0  591.29    1.75   0
   0  -2   1 2465.55    1.07   0
   0   7   1   68.93    0.87   0
   1   4   0   36.61    0.81   0
   2  -6   5   -0.11    0.85   0
   3   3   1    3.02    1.30   0
   4  -6   6   54.24    1.75   0
   4  -1   2  871.46    3.21   0
   4   5   3   38.61    1.83   0
   5  -6   7    5.68    1.81   0
   5  -3   4  725.76    3.58   0
   5  -1   3  689.07    3.55   0
   5   3   3  507.50    3.69   0
   6  -5   7  102.46    2.61   0
   6  -3   5   86.06    2.42   0
   6   0   4  294.96    3.19   0
   6   1   4  320.31    3.33   0
   7  -2   6  119.45    3.04   0
   7   1   6   72.17    3.03   0
  -9   0   5   91.31    3.52   0
  -7   7   2   24.95    2.12   0
  -6   2   1   29.66    1.98   0
  -6   6   1    4.53    1.98   0
  -6   8   2   76.21    2.06   0
  -3   6   0  154.09    1.26   0
  -2   6   0  476.78    1.25   0
   2  -3   2 1967.96    2.89   0
   3   0   1 2407.28    4.23   0
   4  -3   3 1085.89    3.51   0
   6  -6   8   89.42    2.52   0
   6  -1   4   21.23    2.18   0
   6   2   4   63.74    2.61   0
   7   2   6  136.27    3.39   0
  -9   2   4  229.18    3.94   0
  -8   0   4   10.59    2.83   0
  -7  -4   7   28.77    2.57   0
  -6   0   2   83.65    2.31   0
  -5  -6   8    1.44    2.11   0
  -5   7   1  145.44    1.92   0
  -4  -2   2    7.35    1.44   0
  -4   2   0  457.26    2.34   0
  -3  -7   8  123.50    1.95   0
  -2  -3   2 1446.57    2.83   0
   4   4   2  528.19    3.00   0
   5  -2   3  130.71    2.17   0
   6  -2   4  301.23    2.99   0
   6   3   4   12.55    2.74   0
   6   4   5  196.31    3.13   0
   7  -5   8   25.94    2.73   0
   7  -4   7  303.31    3.77   0
   7  -3   6   82.86    2.98   0
   7   0   5  105.91    2.98   0
   7   1   5  221.04    3.68   0
  -9   1   5    5.40    3.15   0
  -9   3   4    8.74    3.00   0
  -9   4   4  182.77    4.14   0
  -8  -1   5  146.16    3.41   0
  -8   2   3    8.28    2.76   0
  -8   6   3   12.96    2.95   0
  -7  -3   6   18.38    2.79   0
  -7   0   3   52.24    2.56   0
  -7   2   2  694.38    4.27   0
  -7   6   2  206.94    3.16   0
  -6  -4   6   12.04    2.17   0
  -6   3   1  517.16    3.28   0
  -6   5   1  587.34    3.37   0
  -5  -1   2    5.23    1.70   0
  -4  -6   7   58.98    1.91   0
  -4   5   0  856.54    2.74   0
  -3   1   0  422.52    1.92   0
   3  -5   4   72.32    1.27   0
   3  -4   3 1079.18    2.84   0
   4  -8   9  301.46    2.56   0
   5  -7   8  296.32    2.84   0
   5   4   3    0.48    1.96   0
   7  -1   5  199.20    3.17   0
   8  -2   7   15.32    3.00   0
   8  -1   7  304.10    4.30   0
  -8   3   3  586.98    4.60   0
  -8   5   3  136.01    3.41   0
  -7  -2   5  359.23    3.79   0
  -7  -1   4   17.92    2.64   0
  -7   3   2   11.48    2.30   0
  -6  -1   3  374.67    3.21   0
  -6   4   1  133.35    2.33   0
  -5   1   1   30.40    1.76   0
  -4   3   0 1548.43    3.76   0
  -4   4   0   80.21    1.40   0
  -3  -1   1  722.91    2.47   0
  -1  -8   9  196.75    1.54   0
   2   2   0   93.24    1.02   0
   2   7   2  185.20    1.94   0
   3   7   3   64.80    1.90   0
   4  -7   7   52.59    1.65   0
   4   6   3  187.64    2.55   0
   5  -5   5  157.72    2.39   0
   5   1   2  461.39    3.07   0
   5   2   2   16.43    1.86   0
   6  -5   6   15.36    2.03   0
   6  -4   5  360.62    3.20   0
   6   0   3  135.24    2.91   0
   6   1   3   72.34    2.47   0
   7  -2   5  238.51    3.41   0
  -9   2   5  195.51    4.12   0
  -8   1   4  299.93    3.97   0
  -8   4   3   -3.78    2.69   0
  -7   4   2  423.49    3.62   0
  -7   5   2   30.68    2.31   0
  -6  -2   4   65.78    2.36   0
  -6   7   2   83.96    2.24   0
  -5  -3   4   16.34    1.88   0
  -5   8   2  397.11    2.54   0
  -4   0   1  185.11    1.86   0
   1  -2   1  368.96    0.89   0
   2   3   0  635.15    2.04   0
   2   8   3  137.18    1.92   0
   3  -6   5  643.62    2.27   0
   3  -1   1   66.53    1.18   0
   4  -2   2  136.01    1.72   0
   4   1   1 2838.16    5.48   0
   4   2   1  206.61    2.08   0
   4   5   2  146.73    2.26   0
   5  -6   6   13.50    1.94   0
   5  -4   4  300.69    2.61   0
   5   0   2   57.54    1.93   0
   6  -6   7  275.37    2.98   0
   6  -3   4  101.92    2.38   0
   6   2   3  309.95    3.18   0
   6   4   4  134.24    2.80   0
   7  -5   7   34.29    2.64   0
   7  -4   6  254.56    3.44   0
   8  -3   7  189.04    3.69   0
   8  -1   6  262.27    3.98   0
   8   0   6   -2.37    3.03   0
  -9   3   5   13.69    3.15   0
  -8  -1   6  203.86    3.99   0
  -8   0   5   -2.85    2.87   0
  -7   1   3   82.10    2.65   0
  -7   7   3   15.32    2.48   0
  -6   1   2  452.74    3.26   0
  -5  -5   7  262.73    3.05   0
  -5   6   1  248.31    2.06   0
  -4   7   1  278.76    1.86   0
  -3  -5   5  199.65    1.91   0
   0  -6   5  169.54    0.77   0
   1   5   0  475.06    1.57   0
   2   1   0 1150.62    2.43   0
   2   6   1   50.71    1.35   0
   3  -3   2   57.34    1.24   0
   4   3   1  712.63    3.34   0
   5  -3   3 2168.87    5.38   0
   5  -1   2  635.29    3.28   0
   5   3   2  677.73    3.61   0
   5   5   3  292.01    3.09   0
   6  -1   3   23.53    2.06   0
   7  -6   8  228.78    3.35   0
   7  -3   5  615.46    4.38   0
   7  -1   4  785.43    4.71   0
   7   0   4  223.30    3.30   0
   7   1   4  199.64    3.30   0
   8  -2   6   13.52    2.90   0
  -8   2   4    2.46    2.82   0
  -7  -3   7   88.69    2.91   0
  -6   8   3   74.21    2.28   0
  -5   2   1  388.05    2.61   0
  -4  -5   6   18.40    1.83   0
  -3   2   0  744.17    2.29   0
  -3   5   0  121.36    1.24   0
  -1  -5   4  731.63    1.79   0
   3  -8   8   14.19    1.18   0
   4  -5   4  173.62    1.97   0
   4   0   1    0.58    1.41   0
   6  -7   8  237.59    3.02   0
   6   3   3   14.25    2.18   0
   8  -4   7   15.80    2.89   0
  -8   3   4  311.58    3.93   0
  -8   6   4    7.50    2.73   0
  -7  -2   6  233.40    3.74   0
  -7   0   4  443.37    3.89   0
  -7   2   3  295.44    3.37   0
  -7   6   3  191.25    3.35   0
  -6   0   3  151.32    2.57   0
  -6   2   2   54.76    2.16   0
  -6   6   2   50.62    2.30   0
  -5   0   2  620.10    3.27   0
  -5   3   1    6.17    1.53   0
  -5   5   1   94.86    1.80   0
  -4   9   3    8.41    1.38   0
  -3  -4   4  107.18    1.69   0
  -2  -6   6  618.28    2.42   0
  -2   1   0 5306.56    4.68   0
   4  -4   3   21.60    1.37   0
   5  -7   7  212.16    2.51   0
   5   4   2    6.14    1.91   0
   6  -2   3  866.91    4.18   0
   7  -2   4   85.66    2.69   0
   8  -3   6  601.11    4.83   0
   8  -1   5  331.23    4.05   0
   8   0   5  114.50    3.29   0
   8   1   5  240.38    3.79   0
  -8   1   5  145.54    3.48   0
  -8   4   4   32.92    3.02   0
  -8   5   4  128.43    3.33   0
  -7   3   3    6.78    2.71   0
  -5   4   1  411.77    2.66   0
  -4  -6   8   45.26    1.80   0
  -4  -1   2 1217.11    3.71   0
  -4   1   1  152.79    1.74   0
  -4   8   2  102.93    1.53   0
  -3   3   0  308.54    1.58   0
  -3   4   0  143.48    1.34   0
   1   7   1   66.52    1.12   0
   2  -2   1  460.75    1.47   0
   4  -6   5  678.31    2.80   0
   4   4   1   49.07    1.67   0
   5  -2   2  458.43    3.00   0
   6  -5   5  107.33    2.31   0
   6  -4   4   53.53    2.42   0
   6   1   2  312.71    2.94   0
   7  -5   6  320.78    3.49   0
   7  -4   5  124.30    2.84   0
   8  -2   5  115.49    3.19   0
  -8   0   6   -2.06    2.85   0
  -7   4   3  200.92    3.10   0
  -7   5   3   35.52    2.45   0
  -6  -2   5   42.28    2.38   0
  -6  -1   4  566.88    3.75   0
  -6   3   2  366.82    3.04   0
  -6   4   2  203.11    2.67   0
  -6   5   2   70.76    2.20   0
  -5  -1   3    0.98    1.73   0
  -5   7   2  217.15    2.30   0
  -4  -4   5  752.49    3.35   0
  -3   7   1  267.11    1.56   0
  -2  -7   8   88.68    1.59   0
  -2  -1   1 2558.89    3.52   0
  -1  -4   3    3.77    0.74   0
   3  -7   6  138.70    1.37   0
   3   3   0   77.41    1.56   0
   4  -8   8  212.83    2.03   0
   4  -3   2  860.68    3.10   0
   4  -1   1 4086.21    6.20   0
   6  -6   6  516.46    3.45   0
   6   0   2 1650.66    5.45   0
   6   2   2  892.91    4.36   0
   7  -6   7  114.95    2.78   0
   7  -3   4  455.05    3.73   0
   7   0   3   95.50    2.73   0
   7   1   3  234.07    3.26   0
   8  -5   7   62.39    2.89   0
   8  -4   6    2.73    2.65   0
  -8   2   5   -7.41    2.93   0
  -7   1   4   60.87    2.72   0
  -7   7   4   51.79    2.46   0
  -6  -4   8  157.33    3.30   0
  -6   7   3  173.56    2.77   0
  -5  -5   8   57.58    2.56   0
  -5  -3   5   37.99    2.04   0
  -5  -2   4  881.27    3.96   0
  -4  -2   3 1049.31    3.63   0
  -4   6   1  340.72    2.13   0
  -3   0   1  771.54    2.47   0
   2   0   0  604.23    1.77   0
   3   1   0  603.92    2.30   0
   3   7   2  163.27    2.02   0
   5  -5   4  470.38    2.90   0
   5   1   1  199.41    2.29   0
   5   2   1  125.01    2.19   0
   5   5   2  369.88    3.21   0
   5   6   3    9.94    1.92   0
   6  -3   3    1.39    1.92   0
   6  -1   2  324.58    2.97   0
   7  -1   3  340.38    3.48   0
   8  -3   5  198.63    3.42   0
   8   0   4   63.63    2.94   0
   8   1   4  200.80    3.52   0
  -8   1   6   77.13    3.35   0
  -8   3   5   89.79    3.28   0
  -8   4   5    3.76    3.31   0
  -8   5   5  290.83    4.20   0
  -7  -2   7   42.44    2.90   0
  -7   0   5  226.23    3.36   0
  -6   1   3  240.85    2.87   0
  -6   8   4   23.39    2.15   0
  -5   1   2  218.66    2.32   0
  -5   8   3   63.29    1.93   0
  -3   9   3  126.00    1.59   0
  -2   5   0  172.84    1.00   0
   3  -2   1  972.39    2.61   0
   4  -7   6   48.62    1.56   0
   4   5   1  508.13    3.03   0
   5  -6   5  197.62    2.30   0
   5  -4   3  267.72    2.39   0
   5   0   1  409.54    2.81   0
   5   3   1  200.13    2.41   0
   6  -7   7   41.27    2.15   0
   6   5   3   11.22    2.09   0
   7  -2   3   23.45    2.67   0
   7   3   3  113.71    2.85   0
   8  -1   4  176.62    3.25   0
  -8   0   7    6.21    2.99   0
  -7  -1   6  108.88    2.94   0
  -7   2   4  124.19    2.94   0
  -7   6   4  171.61    3.09   0
  -4  -6   9   92.73    2.33   0
  -4  -5   7   21.73    2.08   0
  -4   2   1  227.12    1.89   0
   3   4   0  621.31    2.52   0
   5  -8   8    1.13    1.61   0
   6   4   2  190.31    3.01   0
   7  -5   5  328.14    3.25   0
   8  -5   6  407.68    4.19   0
   8  -2   4  248.66    3.61   0
  -8   2   6   -1.25    3.04   0
  -7   3   4   56.07    2.70   0
  -7   5   4   23.46    2.66   0
  -6  -3   7   34.25    2.51   0
  -6   0   4  127.04    2.58   0
  -6   2   3  368.49    3.18   0
  -6   6   3  113.82    2.46   0
  -5  -4   7   41.41    2.44   0
  -5   2   2  456.79    2.90   0
  -5   6   2  459.17    2.87   0
  -4   0   2  807.26    3.08   0
  -4   5   1  304.83    2.02   0
  -3  -5   6  244.19    2.15   0
  -3   8   2    3.41    1.06   0
  -2   2   0 3250.12    3.56   0
   0   6   0  463.24    0.82   0
   2   8   2   40.86    1.40   0
   3   0   0  176.08    1.45   0
   5  -3   2  343.53    2.49   0
   5  -1   1  113.78    2.03   0
   5   4   1   92.51    2.04   0
   6  -2   2  674.13    3.68   0
   7  -6   6   96.03    2.54   0
   7  -4   4   31.36    2.38   0
   7   1   2  346.89    3.40   0
   7   4   3  130.54    3.12   0
   8  -4   5   87.24    2.92   0
   9  -2   5  143.45    3.65   0
  -8   0   8   38.62    3.63   0
  -8   1   7  148.02    3.84   0
  -8   3   6  192.56    3.88   0
  -8   5   6   69.66    3.47   0
  -7  -2   8   31.98    2.95   0
  -7   1   5   61.06    2.89   0
  -7   4   4  241.57    3.43   0
  -6  -4   9   86.11    2.91   0
  -6  -2   6   88.06    2.71   0
  -6  -1   5  482.06    3.75   0
  -5  -5   9   78.32    2.44   0
  -5   0   3 1311.43    4.53   0
  -4   3   1  434.25    2.32   0
  -4   4   1  136.22    1.69   0
   2   7   1  173.03    1.62   0
   4  -2   1   28.53    1.34   0
   4   1   0  472.00    2.50   0
   4   3   0 1156.09    3.71   0
   5  -7   6  286.63    2.42   0
   6  -6   5  385.94    3.10   0
   6  -5   4    4.03    1.81   0
   6   1   1    3.59    1.96   0
   6   2   1  312.50    3.14   0
   7  -3   3  433.09    3.58   0
   7   0   2   46.10    2.43   0
   7   2   2   28.79    2.46   0
   8  -3   4  130.56    3.12   0
   8  -1   3   38.01    3.12   0
   8   0   3  183.15    3.33   0
   8   1   3   31.25    2.72   0
  -8   4   6    5.68    2.95   0
  -7  -1   7   60.91    3.01   0
  -7   0   6  143.71    3.22   0
  -6   3   3  264.80    2.88   0
  -6   4   3  200.72    2.81   0
  -6   5   3  235.87    2.86   0
  -6   7   4  113.91    2.87   0
  -5  -3   6  533.18    3.58   0
  -5   3   2  498.50    2.96   0
  -5   5   2   85.61    1.98   0
  -4  -4   6  698.55    3.61   0
  -4   7   2  176.38    1.89   0
  -3  -6   8   66.56    1.97   0
  -3  -1   2  599.60    2.34   0
  -2  -2   2 3804.68    4.46   0
  -2   4   0 2374.00    2.96   0
  -2   7   1    2.00    0.75   0
   0  -8   9   15.77    0.98   0
   1   6   0  407.05    1.43   0
   3   5   0   33.08    1.39   0
   4   7   2   14.48    1.72   0
   5   6   2    0.23    1.69   0
   6  -4   3  819.72    3.92   0
   6   0   1  765.12    3.91   0
   7  -7   7    9.25    2.09   0
   7  -1   2   98.14    2.60   0
   7   3   2  226.67    3.16   0
   8   2   3  125.28    3.17   0
   9  -3   5   -3.94    2.84   0
   9  -1   4   27.47    2.88   0
  -8   2   7   40.55    3.31   0
  -7   2   5  391.17    3.97   0
  -7   6   5   56.98    2.91   0
  -6  -3   8   34.79    2.66   0
  -6   1   4  747.27    4.22   0
  -5  -1   4  749.15    3.72   0
  -5   4   2  249.43    2.45   0
  -5   7   3   76.02    2.18   0
  -4  -1   3   83.13    1.92   0
  -3   1   1 1814.62    3.57   0
  -3   6   1  336.32    1.80   0
  -2   3   0  427.38    1.36   0
   3  -5   3   27.65    1.01   0
   4   0   0  158.23    1.80   0
   4   4   0   39.88    1.54   0
   4   6   1   63.10    1.97   0
   5   5   1  186.53    2.60   0
   6  -3   2   27.16    2.26   0
   6   3   1   37.11    2.15   0
   6   5   2   10.03    2.03   0
   8  -5   5  303.20    3.59   0
   8  -2   3  223.39    3.34   0
   9  -2   4  499.29    4.63   0
  -8   1   8   48.36    3.59   0
  -8   3   7   13.70    3.31   0
  -7  -2   9   35.57    3.12   0
  -7   3   5   88.73    3.04   0
  -7   4   5  153.66    3.66   0
  -7   5   5   92.48    3.03   0
  -5  -4   8    2.13    2.48   0
  -5   8   4   34.44    2.10   0
  -4  -5   8   10.32    2.21   0
  -4  -3   5   15.52    2.02   0
  -3  -4   5  125.18    1.69   0
  -2  -3   3   95.85    1.14   0
  -1  -6   6   27.67    1.05   0
  -1   1   0 1040.06    1.45   0
   3  -4   2  871.51    2.41   0
   4  -5   3 1171.42    3.21   0
   5  -2   1 1158.71    3.94   0
   5   1   0  267.20    2.43   0
   5   2   0 1254.12    4.30   0
   6  -7   6    3.56    1.63   0
   6  -1   1  610.91    3.54   0
   7  -5   4  443.41    3.74   0
   7  -2   2   57.26    2.46   0
   7   4   2   -1.26    2.43   0
   8  -6   6  174.87    3.09   0
   8  -4   4  299.59    3.66   0
   9  -4   5  305.60    4.09   0
  -7   0   7  234.18    3.79   0
  -7   1   6   23.16    2.63   0
  -6   0   5   74.68    2.61   0
  -6   2   4  199.52    2.86   0
  -6   6   4  241.28    3.02   0
  -5   1   3  222.95    2.52   0
  -4   1   2 2263.40    4.85   0
  -1  -7   8   37.55    1.37   0
   0  -7   7  194.21    1.19   0
   3  -6   4  437.92    1.78   0
   3  -1   0  433.79    1.92   0
   3   7   1   12.46    1.55   0
   4  -8   7  139.69    1.67   0
   4  -6   4  796.88    2.73   0
   4  -4   2    9.24    1.16   0
   5  -5   3  815.85    3.41   0
   5   3   0   27.41    1.82   0
   6   4   1  276.69    2.90   0
   7  -6   5   44.30    2.17   0
   7  -4   3   34.03    2.28   0
   7   1   1  516.12    3.75   0
   8  -3   3   45.67    2.74   0
   8   0   2  363.89    3.77   0
   8   1   2   27.57    2.69   0
   9  -3   4   39.04    3.02   0
   9   0   3  353.92    4.11   0
  -7   2   6  110.50    3.14   0
  -7   6   6   34.53    3.02   0
  -6  -3   9    8.58    2.58   0
  -6   7   5   14.56    2.73   0
  -5   6   3  140.52    2.53   0
  -4   6   2   88.41    1.81   0
  -2   0   1 1396.17    2.58   0
  -2   8   2  204.52    1.39   0
   2  -5   3  271.01    1.08   0
   2  -4   2  914.55    1.81   0
   2  -1   0 5444.17    4.77   0
   4  -1   0 1008.99    3.24   0
   5  -8   7  103.53    1.79   0
   5  -6   4  268.22    2.30   0
   5  -4   2  310.69    2.56   0
   5   0   0 1977.86    5.09   0
   7  -7   6  123.43    2.63   0
   7   0   1    4.58    2.19   0
   7   2   1   14.68    2.35   0
   8  -1   2   41.55    2.67   0
   8   2   2  112.10    3.01   0
   9  -1   3   66.47    3.12   0
  -7  -1   9  161.60    3.81   0
  -7   3   6   36.89    3.33   0
  -7   5   6  121.04    3.44   0
  -6   3   4  419.10    3.50   0
  -6   4   4   46.20    2.47   0
  -6   5   4  407.92    3.64   0
  -5   0   4  360.69    2.98   0
  -5   2   3 1492.60    4.84   0
  -3  -6   9  136.96    2.32   0
  -3  -5   7  282.10    2.49   0
  -3   2   1  830.22    2.50   0
   0  -5   4  861.37    1.44   0
   3  -8   7   75.00    1.01   0
   3  -3   1   65.79    1.17   0
   4  -3   1 1743.46    4.05   0
   5   4   0  522.40    3.09   0
   5   6   1   76.18    2.13   0
   6  -8   7  322.13    2.91   0
   6  -5   3  508.03    3.33   0
   6  -2   1  832.01    3.87   0
   7  -3   2  402.41    3.43   0
   7  -1   1  860.00    4.47   0
   7   3   1  222.07    2.99   0
   8  -2   2  426.23    4.15   0
   8   3   2   61.81    2.78   0
   9  -2   3  193.90    3.57   0
  -7   0   8   17.11    3.10   0
  -7   1   7  270.99    4.04   0
  -7   4   6   58.91    3.25   0
  -6  -2   8  246.00    3.57   0
  -6   1   5  441.98    3.71   0
  -5  -4   9   25.24    2.46   0
  -5  -1   5  285.88    2.86   0
  -5   5   3  435.33    3.35   0
  -4  -5   9   68.52    2.53   0
  -4  -4   7  119.39    2.19   0
  -4   2   2 1387.63    3.93   0
  -3   5   1  509.21    2.04   0
  -1  -1   1 5960.11    3.85   0
   2   3  -1  405.63    1.68   0
   3   6   0  158.36    1.71   0
   5  -1   0    5.55    1.63   0
   6  -6   4  181.88    2.47   0
   6  -4   2 1037.92    4.31   0
   6   1   0  386.13    3.05   0
   6   2   0   90.69    2.27   0
   8  -6   5  101.88    2.72   0
   8  -5   4    7.30    2.42   0
   8  -4   3  178.60    3.43   0
   9  -4   4  275.57    3.87   0
  -7   2   7   59.72    3.34   0
  -6  -1   7    3.30    2.49   0
  -6   0   6  249.46    3.34   0
  -6   6   5   98.81    2.87   0
  -5   3   3  204.10    2.45   0
  -5   4   3  656.29    3.58   0
  -5   7   4  143.31    2.41   0
  -4   0   3  344.64    2.43   0
  -4   5   2  158.95    2.10   0
  -3   0   2 1094.51    2.99   0
  -3   3   1 1124.48    2.87   0
  -3   4   1  357.36    1.92   0
  -3   7   2  525.35    2.30   0
   2   2  -1  618.59    1.86   0
   3   2  -1   94.89    1.34   0
   3   3  -1  123.68    1.42   0
   4  -7   5  189.12    1.71   0
   4   7   1  157.52    2.20   0
   5  -7   5  225.44    2.10   0
   5  -3   1   78.46    1.76   0
   6   0   0   18.48    1.98   0
   7  -2   1   32.23    2.62   0
   7   4   1   10.27    2.14   0
   8   1   1   54.03    2.52   0
   9  -3   3  196.25    3.64   0
   9   0   2   26.68    2.89   0
   9   1   2   59.39    3.08   0
  -7   0   9    9.93    3.16   0
  -7   1   8  260.37    4.17   0
  -7   3   7  256.52    4.14   0
  -7   4   7   31.78    3.54   0
  -7   5   7   81.93    3.48   0
  -6   2   5   17.44    2.47   0
  -5  -4  10   38.16    2.96   0
  -5  -3   8  139.36    3.07   0
  -4  -3   6    4.55    1.81   0
  -4   3   2  355.15    2.34   0
  -4   4   2  446.19    2.73   0
  -4   7   3   20.25    1.62   0
  -4   8   4  301.44    2.69   0
   2   4  -1  710.84    2.11   0
   3   1  -1  753.11    2.60   0
   3   4  -1  205.93    1.76   0
   6  -7   5   42.26    2.01   0
   7  -6   4   21.10    2.28   0
   7  -5   3  359.01    3.21   0
   8  -3   2    3.32    2.50   0
   8   0   1  202.49    3.29   0
   8   2   1  208.25    3.33   0
   9  -1   2  210.30    3.60   0
  -6  -2   9   72.91    3.15   0
  -6   3   5  368.00    3.66   0
  -6   4   5  195.31    3.32   0
  -6   5   5   72.33    2.73   0
  -5   1   4   53.24    2.05   0
  -4  -5  10   61.73    2.69   0
  -4  -2   5  347.49    2.74   0
  -4  -1   4   99.09    1.92   0
  -3  -6  10   26.55    2.17   0
  -3  -4   6  157.44    2.14   0
  -1  -5   5  480.26    1.85   0
  -1   5   0 1109.10    1.45   0
  -1   9   3    9.48    0.88   0
   2  -3   1 1609.80    2.45   0
   4   1  -1 1172.23    3.57   0
   4   6   0   15.24    1.56   0
   6  -3   1  890.19    3.91   0
   6  -1   0  310.56    2.84   0
   7  -4   2   36.03    2.22   0
   7   1   0  276.00    3.16   0
   7   2   0   41.19    2.42   0
   8  -1   1   -4.77    2.61   0
   8   3   1   22.33    2.49   0
   9  -5   4   49.52    2.82   0
   9  -2   2   29.00    2.80   0
  -7   1   9   46.87    3.51   0
  -7   2   8  106.25    3.73   0
  -7   3   8  238.80    4.63   0
  -7   4   8   20.52    3.72   0
  -6  -1   8    9.86    2.69   0
  -6   0   7  449.17    4.12   0
  -6   1   6   92.05    2.75   0
  -6   6   6  151.68    3.69   0
  -5   0   5    5.93    2.07   0
  -5   6   4   20.10    2.08   0
  -4  -4   8   58.05    2.17   0
   2   1  -1 2581.80    3.53   0
   4  -2   0  462.23    2.34   0
   4   4  -1  129.76    1.95   0
   5  -2   0 1623.62    4.53   0
   5   2  -1 1244.60    4.24   0
   7  -7   5  416.10    3.42   0
   7   0   0   23.93    2.29   0
   9  -4   3  108.08    3.29   0
  -7   2   9   19.88    3.78   0
  -6  -2  10  100.17    3.44   0
  -6   2   6  686.08    4.67   0
  -5  -3   9   87.62    3.12   0
  -5   2   4  337.55    2.99   0
  -5   7   5  206.39    3.05   0
  -4   1   3  371.83    2.55   0
  -3  -5   8   74.26    1.90   0
  -3  -1   3 1003.38    3.07   0
  -2   6   1 1192.85    2.54   0
  -1  -7   9    1.12    1.43   0
   1   2  -1   57.27    0.63   0
   1   4  -1   24.04    0.66   0
   2   8   1  108.96    1.25   0
   3  -7   5  150.07    1.09   0
   3  -2   0  754.11    2.33   0
   4   0  -1  182.11    1.84   0
   5   1  -1   73.44    1.82   0
   5   3  -1  109.41    2.05   0
   7  -3   1  238.74    2.90   0
   7  -1   0  739.57    4.19   0
   8  -6   4   41.31    2.38   0
   8  -5   3   53.77    2.53   0
   8  -4   2  537.96    4.34   0
   8  -2   1  361.41    3.59   0
   9  -3   2  142.33    3.24   0
   9   0   1    5.72    2.55   0
   9   1   1  266.25    3.74   0
  -6  -1   9    5.84    2.87   0
  -6   3   6   37.88    2.82   0
  -6   5   6   -1.48    2.72   0
  -5   3   4  107.93    2.40   0
  -5   4   4  360.23    3.47   0
  -5   5   4  221.86    2.80   0
  -4   6   3  329.96    2.53   0
  -3  -2   4    1.87    1.35   0
  -2  -4   5  382.43    2.14   0
  -2   1   1    5.95    0.76   0
   0  -4   3   83.84    0.63   0
   0  -3   2    3.37    0.32   0
   1  -1   0 1055.50    1.48   0
   2  -6   4  105.59    0.64   0
   2   5  -1 1102.37    2.54   0
   3   0  -1  778.35    2.51   0
   3   5  -1  243.96    1.83   0
   5  -8   6   30.75    1.50   0
   5  -5   2  293.80    2.36   0
   5   0  -1  754.42    3.43   0
   5   4  -1  653.51    3.45   0
   6  -8   6   80.21    1.96   0
   6  -2   0  127.45    2.33   0
   6   1  -1  906.28    4.26   0
   6   2  -1  388.39    3.13   0
   7   4   0    9.19    2.18   0
   8  -7   5  102.58    2.82   0
   8   1   0    8.28    2.52   0
   9  -1   1  152.06    3.40   0
  -6   0   8  170.62    3.45   0
  -6   1   7    6.89    2.70   0
  -6   4   6  294.05    3.71   0
  -6   6   7  175.76    3.72   0
  -5  -2   8   15.49    2.80   0
  -5   1   5  902.84    4.35   0
  -4  -4   9  110.15    2.81   0
  -4  -3   7   -0.14    1.95   0
  -4   8   5  232.49    2.95   0
  -3   1   2 2285.62    4.25   0
  -3   6   2   79.40    1.57   0
  -1  -6   7  490.81    2.30   0
   2   7   0  375.25    1.69   0
   3   8   1   72.05    1.48   0
   4   5  -1   69.88    1.77   0
   5  -6   3   22.07    1.56   0
   5  -4   1 1169.04    3.95   0
   6  -6   3  301.52    2.76   0
   6  -5   2   79.51    1.99   0
   6   3  -1  372.75    3.09   0
   8  -3   1    7.82    2.36   0
   8   0   0  402.24    3.78   0
   8   2   0  296.76    3.57   0
   9  -5   3  104.87    3.23   0
  -6  -1  10   70.34    3.30   0
  -6   2   7  566.08    4.68   0
  -6   5   7   17.80    3.25   0
  -5  -3  10   66.29    2.89   0
  -5   6   5   13.79    2.26   0
  -5   7   6  155.88    3.43   0
  -4   0   4  835.14    3.57   0
  -4   2   3  403.12    2.62   0
  -4   5   3  215.77    2.53   0
  -4   7   4   -0.21    1.69   0
  -2  -6   9   78.52    2.01   0
  -2  -3   4  359.51    1.97   0
  -2  -2   3 1444.94    3.12   0
  -1   2   0  309.60    0.84   0
   3   7   0    9.57    1.19   0
   4  -5   2 1078.87    2.98   0
   4  -4   1   28.17    1.40   0
   6  -4   1   50.77    1.99   0
   6   0  -1  172.52    2.49   0
   7  -6   3   19.26    2.26   0
   7  -5   2  371.44    3.15   0
   7  -2   0  455.32    3.58   0
   8  -1   0    6.78    2.49   0
   8   3   0   16.04    2.39   0
   9  -4   2    6.23    2.74   0
   9  -2   1   13.63    2.63   0
  -6   0   9   47.70    3.19   0
  -6   1   8   58.33    3.19   0
  -6   3   7    6.42    2.84   0
  -6   4   7  248.13    4.03   0
  -5  -3  11   26.07    3.25   0
  -5  -1   7  875.68    4.69   0
  -4  -1   5  182.65    2.30   0
  -4   3   3  578.24    3.18   0
  -3  -5   9  174.98    2.50   0
  -3  -4   7   31.06    1.71   0
  -3   8   4   80.96    1.94   0
  -2  -5   7    9.75    1.55   0
   4  -6   3   27.02    1.16   0
   4  -1  -1  161.73    1.76   0
   4   7   0  183.04    2.16   0
   5  -1  -1   26.09    1.75   0
   5   5  -1   35.21    2.03   0
   6  -7   4   24.51    1.81   0
   6   4  -1   98.62    2.23   0
   6   6   0  276.55    2.99   0
   7  -4   1   16.60    2.18   0
   7   1  -1  158.92    2.77   0
   7   2  -1  143.42    2.74   0
  -6   0  10  143.42    4.18   0
  -6   2   8   22.83    3.34   0
  -6   5   8   26.23    3.29   0
  -5  -2   9  297.33    3.77   0
  -5   2   5    9.33    2.05   0
  -5   5   5  232.15    3.16   0
  -4  -4  10  136.40    2.96   0
  -4   4   3  610.56    3.17   0
  -3   2   2  156.14    1.52   0
  -3   7   3  352.80    2.42   0
   0  -7   8  172.12    1.63   0
   1  -8   9    5.19    1.04   0
   1   7   0   48.34    0.65   0
   2  -2   0 3301.71    3.65   0
   2   0  -1 1467.82    2.67   0
   4  -8   6  163.65    1.34   0
   5  -7   4  152.60    1.79   0
   5  -3   0   35.84    1.60   0
   6  -3   0  912.44    3.96   0
   6  -1  -1  796.02    3.92   0
   7  -7   4  226.89    2.62   0
   7   0  -1 1073.59    4.87   0
   7   3  -1  228.04    2.98   0
   8  -6   3  390.58    3.56   0
   8  -5   2    4.55    2.26   0
   8  -2   0  190.37    3.17   0
   9  -3   1  256.61    3.65   0
   9   0   0   29.82    2.74   0
   9   1   0   45.49    2.69   0
  -6   1   9   21.28    3.17   0
  -6   3   8   18.37    3.08   0
  -6   4   8  138.80    3.78   0
  -5  -1   8  297.20    3.85   0
  -5   1   6  829.62    4.57   0
  -5   3   5  734.30    4.28   0
  -5   4   5   18.66    2.38   0
  -5   6   6    9.49    2.50   0
  -4  -3   8  137.34    2.64   0
  -4   6   4  812.92    4.15   0
  -3   0   3  203.70    1.78   0
  -3   5   2 1304.91    3.51   0
  -2   5   1   45.19    1.02   0
  -2   7   2   13.67    1.17   0
  -2   8   3  108.98    1.57   0
   0  -6   6    2.11    0.91   0
   1   5  -1 1137.22    1.83   0
   3   6  -1  331.51    2.02   0
   4  -3   0 1555.25    3.79   0
   7  -3   0  488.52    3.56   0
   7  -1  -1   47.86    2.35   0
   8  -7   4   35.55    2.52   0
   8  -4   1  590.86    4.26   0
   8   1  -1    3.43    2.33   0
   9  -1   0  148.37    3.36   0
  -6   1  10   21.49    3.45   0
  -6   2   9   87.93    3.66   0
  -5  -2  10   17.29    2.94   0
  -5   0   7   12.20    2.42   0
  -4  -4  11   28.16    2.68   0
  -4   1   4   42.84    1.81   0
  -3  -5  10   35.85    2.17   0
  -3  -3   6  116.32    2.02   0
  -3   3   2 1403.11    3.54   0
  -3   4   2  727.93    2.87   0
  -2  -6  10   45.37    2.20   0
  -2   2   1 2089.99    3.18   0
  -1   4   0   13.15    0.51   0
   3  -1  -1 1834.07    3.63   0
   4   2  -2    8.13    1.42   0
   4   3  -2   56.97    1.83   0
   4   6  -1   14.50    1.48   0
   5   2  -2  328.62    2.66   0
   6   5  -1   76.17    2.05   0
   8   0  -1  366.07    3.69   0
   9  -6   3   14.28    2.53   0
   9  -5   2  153.29    3.19   0
   9  -2   0   -7.62    2.68   0
  -6   2  10  156.93    4.11   0
  -6   3   9   66.63    3.48   0
  -6   4   9   43.42    3.32   0
  -5  -2  11    9.02    3.21   0
  -5   2   6   -4.43    2.46   0
  -5   5   6  696.70    4.71   0
  -5   6   7  109.23    3.59   0
  -4  -3   9  100.45    2.90   0
  -4  -2   7  315.34    3.07   0
  -4   0   5 1327.11    4.66   0
  -3  -4   8   86.97    2.14   0
  -3  -2   5  156.82    1.98   0
  -3  -1   4 1435.47    3.93   0
  -1   3   0  930.82    1.42   0
   1   1  -1 6105.60    3.96   0
   3  -5   2   15.68    0.89   0
   3  -4   1 1373.64    2.83   0
   3   3  -2  407.61    2.14   0
   4   1  -2 1229.04    3.82   0
   5  -2  -1  420.96    2.72   0
   5   1  -2   10.24    1.68   0
   5   6  -1  199.47    2.36   0
   6  -8   5  167.83    2.14   0
   6  -2  -1   34.71    2.04   0
   6   2  -2   60.69    2.18   0
   8  -3   0   28.34    2.57   0
   8  -1  -1   18.55    2.57   0
   8   3  -1   16.06    2.42   0
   9  -4   1   17.21    2.75   0
  -5  -1   9   56.17    2.93   0
  -5   0   8   42.00    3.08   0
  -5   1   7  142.65    2.98   0
  -5   3   6  811.63    4.85   0
  -5   4   6   36.96    2.68   0
  -4  -1   6    0.56    1.87   0
  -4   2   4  896.90    3.85   0
  -4   5   4   16.51    1.90   0
  -3  -5  11   29.86    2.26   0
  -3   8   5  112.33    2.32   0
  -2  -4   6  655.35    2.92   0
  -2   3   1  312.61    1.51   0
  -2   4   1 2037.49    3.35   0
   3   2  -2  436.75    2.09   0
   4  -7   4  208.73    1.51   0
   4   4  -2  291.70    2.14   0
   5   4  -2  112.49    2.20   0
   6  -5   1  146.38    2.39   0
   6   1  -2  185.12    2.55   0
   6   3  -2  331.42    2.98   0
   7  -5   1  282.24    3.17   0
   7  -2  -1  481.50    3.65   0
   9   0  -1    8.21    2.56   0
   9   1  -1   96.26    3.05   0
  -5  -1  10  127.57    3.49   0
  -5   5   7  173.96    3.77   0
  -5   6   8   82.28    3.42   0
  -4  -3  10  107.49    3.18   0
  -4   3   4   14.46    1.81   0
  -4   4   4 1021.01    4.29   0
  -4   7   6   93.53    3.05   0
  -3   6   3   65.49    1.83   0
  -2  -6  11   20.01    1.97   0
  -2  -5   8  409.43    2.69   0
  -2   0   2 2955.61    4.08   0
   3  -3   0  303.39    1.69   0
   3   4  -2  587.74    2.39   0
   4  -2  -1  221.10    1.89   0
   5   0  -2  645.81    3.32   0
   6  -6   2  242.11    2.32   0
   6  -4   0  155.20    2.50   0
   6   0  -2   96.91    2.33   0
   6   4  -2   22.97    2.25   0
   6   6  -1    0.37    1.99   0
   7  -6   2   75.57    2.13   0
   7  -4   0  329.48    3.35   0
   7   1  -2  212.06    2.94   0
   7   2  -2  441.67    3.60   0
   8  -6   2  288.94    3.34   0
   8  -5   1  125.22    2.98   0
   8  -2  -1  414.20    3.85   0
   9  -3   0  238.76    3.59   0
   9  -1  -1  324.95    3.84   0
  -5  -1  11   25.87    3.20   0
  -5   0   9   56.22    3.07   0
  -5   2   7   13.39    2.62   0
  -5   4   7   -1.04    3.08   0
  -4  -2   8   66.80    2.58   0
  -4   6   5  415.81    3.55   0
  -3  -4   9  350.57    3.44   0
  -3  -3   7  453.53    3.29   0
  -3   1   3 1374.12    3.72   0
  -3   7   4  181.32    2.41   0
   1  -6   5   71.61    0.65   0
   3   1  -2  624.27    2.37   0
   4   0  -2  880.01    3.25   0
   5  -8   5  226.49    1.81   0
   5  -5   1   12.24    1.41   0
   7  -7   3  160.51    2.57   0
   7   0  -2  434.43    3.57   0
   7   3  -2  205.05    2.90   0
   8  -7   3    6.55    2.36   0
   8  -4   0   78.61    2.69   0
  -5   1   8  320.09    3.95   0
  -5   3   7  206.35    3.53   0
  -5   5   8   21.53    3.01   0
  -4  -3  11  163.54    3.42   0
  -4  -1   7  163.84    2.66   0
  -4   1   5   14.47    1.91   0
  -4   7   7   36.94    3.11   0
  -2  -3   5   48.97    1.59   0
   0  -7   9  179.81    1.97   0
   1  -7   7   14.58    0.92   0
   2  -8   8   57.10    0.94   0
   3  -6   3 1022.25    2.13   0
   4   5  -2  191.51    1.97   0
   5  -6   2  635.31    2.83   0
   5  -4   0 1136.50    3.78   0
   5   5  -2   -0.01    1.76   0
   6  -7   3  266.34    2.45   0
   6  -3  -1  515.54    3.45   0
   6  -1  -2  463.26    3.30   0
   7  -3  -1  190.19    3.03   0
   7   4  -2   90.85    2.82   0
   8   0  -2   85.68    2.81   0
   8   1  -2  208.84    3.27   0
   8   2  -2   87.30    2.81   0
   9  -6   2   -2.87    2.51   0
   9  -5   1  200.73    3.34   0
   9  -2  -1   26.20    2.86   0
  -5   0  10  111.07    3.65   0
  -5   0  11   94.73    3.72   0
  -5   1   9  219.77    3.88   0
  -5   2   8   66.11    3.06   0
  -5   3   8   50.51    3.05   0
  -5   4   8  127.03    3.57   0
  -5   5   9   56.70    3.55   0
  -4  -2   9  207.97    3.36   0
  -4   0   6  583.01    3.62   0
  -4   5   5   69.71    2.41   0
  -4   6   6   59.91    2.96   0
  -3  -4  10  127.88    2.99   0
  -3   5   3  819.29    3.51   0
  -2  -5   9  467.70    3.36   0
  -2  -1   3  109.21    1.23   0
  -2   8   4    9.03    1.55   0
  -1   0   1 1134.79    1.79   0
   1  -8  10   65.15    1.49   0
   2   3  -2 1442.83    2.87   0
   3   5  -2  101.98    1.43   0
   5  -1  -2  234.52    2.41   0
   6   5  -2  226.79    2.81   0
   7  -1  -2   78.49    2.53   0
   8  -3  -1  116.67    2.91   0
   9  -4   0   16.11    2.70   0
  -5   1  10   47.86    3.47   0
  -5   2   9   76.08    3.50   0
  -5   4   9   42.06    3.47   0
  -4   2   5 1359.92    4.96   0
  -4   3   5  238.06    3.06   0
  -4   4   5  777.16    4.26   0
  -3  -2   6   89.40    2.00   0
  -3   0   4   17.36    1.52   0
  -3   2   3  159.67    1.81   0
  -2  -2   4  804.40    2.65   0
   2  -1  -1    6.72    0.77   0
   2   2  -2 3763.25    4.49   0
   3   8   0  114.93    1.38   0
   4   7  -1   70.61    1.53   0
   5  -3  -1    7.14    1.57   0
   5   7  -1   19.66    1.80   0
   7  -8   4   -2.08    1.81   0
   8  -1  -2  300.75    3.59   0
   9   0  -2   15.75    2.74   0
   9   1  -2  382.00    4.18   0
  -5   1  11   26.63    3.58   0
  -5   2  10   36.54    3.53   0
  -5   3   9  131.42    3.75   0
  -5   3  10   64.65    3.94   0
  -5   4  10   27.51    3.60   0
  -4  -2  10   62.81    3.08   0
  -4  -1   8  128.10    2.77   0
  -4   1   6    5.57    2.13   0
  -3  -4  11   80.85    2.82   0
  -3  -3   8  348.85    3.08   0
  -3  -1   5  995.57    3.71   0
  -3   3   3 1645.07    4.30   0
  -3   4   3  195.73    2.10   0
  -3   7   5  134.06    2.43   0
  -2  -4   7  284.94    2.35   0
  -2   7   3  216.86    2.05   0
   2   4  -2 1072.55    2.48   0
   3  -2  -1  835.87    2.54   0
   3   0  -2 1163.68    3.11   0
   3   7  -1    0.50    1.11   0
   4  -5   1  411.60    2.04   0
   4  -4   0   74.54    1.39   0
   4  -1  -2 2297.46    4.91   0
   5  -7   3  269.20    2.00   0
   5   2  -3  226.84    2.70   0
   6   2  -3   81.01    2.35   0
   7  -2  -2  690.60    4.22   0
   7   5  -2   64.94    2.26   0
   9  -3  -1  151.85    3.36   0
   9  -1  -2  193.01    3.47   0
  -5   2  11   82.71    4.16   0
  -4  -2  11   17.11    3.05   0
  -4  -2  12    5.37    3.22   0
  -4   0   7  256.65    3.12   0
  -4   5   6   61.64    2.68   0
  -3  -4  12  199.96    3.69   0
  -2  -5  10  134.35    2.53   0
  -2   1   2  181.34    1.33   0
  -1   6   1   91.17    1.03   0
  -1   8   3  124.42    1.62   0
   4   6  -2   -1.76    1.52   0
   5   1  -3    7.04    1.72   0
   5   3  -3  227.66    2.37   0
   5   6  -2  219.98    2.42   0
   6  -8   4  344.41    2.49   0
   6  -2  -2   44.41    2.12   0
   6   1  -3  376.17    3.12   0
   7  -6   1   26.90    2.23   0
   7  -5   0   51.50    2.23   0
   7   1  -3   48.92    2.41   0
   7   2  -3  131.88    2.76   0
   8  -6   1  206.19    2.92   0
   8  -5   0    8.92    2.32   0
   8  -2  -2  217.27    3.35   0
  -4  -1   9  102.86    3.03   0
  -4   2   6  547.42    3.84   0
  -4   4   6   91.52    2.77   0
  -4   6   8   59.31    3.16   0
  -3  -3   9   -4.10    2.22   0
  -3  -2   7  373.59    3.28   0
  -2  -5  11   96.94    3.08   0
  -2   8   5    5.92    1.90   0
  -1  -6  10   40.96    2.20   0
  -1  -5   7   44.59    1.54   0
   0  -6   7   18.60    1.27   0
   4  -6   2   21.25    1.09   0
   4  -3  -1  427.25    2.32   0
   4   2  -3 1018.71    3.55   0
   4   3  -3  437.16    2.56   0
   5  -2  -2  491.78    2.98   0
   5   4  -3  269.76    2.63   0
   6  -5   0 1220.58    4.36   0
   6   0  -3  165.10    2.59   0
   6   4  -3    3.68    2.14   0
   6   6  -2   22.05    2.02   0
   7  -4  -1  817.65    4.29   0
   7   0  -3   66.74    2.51   0
   8  -7   2    5.49    2.05   0
   8  -4  -1  196.80    3.15   0
   8   1  -3  362.42    3.84   0
   8   2  -3  109.92    2.95   0
   9  -6   1   16.16    2.57   0
   9  -5   0  234.18    3.48   0
   9  -2  -2   13.26    2.81   0
  -4  -1  10  333.01    4.15   0
  -4  -1  11  236.11    4.44   0
  -4   0   8  153.93    3.20   0
  -4   1   7  111.75    2.79   0
  -4   3   6   38.03    2.43   0
  -4   5   7  149.38    3.25   0
  -3   1   4  570.34    2.92   0
  -3   5   4  420.54    3.18   0
  -2  -5  12   81.72    3.16   0
  -2  -4   8    0.15    2.00   0
  -2  -3   6  300.09    2.57   0
  -2   5   2   25.55    1.31   0
   2   1  -2  636.39    1.98   0
   4   1  -3   78.83    1.92   0
   4   4  -3  140.89    1.97   0
   5   0  -3 1401.76    4.66   0
   6  -6   1  121.03    1.99   0
   6  -4  -1  140.15    2.34   0
   7  -7   2  338.46    2.81   0
   7   4  -3  296.39    3.20   0
   8   0  -3   69.25    2.85   0
   9  -4  -1  138.63    3.32   0
  -4  -1  12   37.13    3.60   0
  -4   0   9  135.21    3.34   0
  -4   2   7   84.98    2.85   0
  -4   4   7  134.14    3.21   0
  -4   5   8   45.74    3.25   0
  -3  -3  10   77.59    2.79   0
  -3  -1   6  343.66    2.85   0
  -3   0   5   78.10    1.92   0
  -1   7   2   14.13    1.15   0
   0  -7  11   52.07    2.10   0
   0   8   2   56.87    1.06   0
   2   5  -2   46.32    1.04   0
   3   6  -2  387.25    2.05   0
   7  -3  -2   13.76    2.29   0
   7  -1  -3   79.27    2.64   0
   8  -3  -2  110.42    2.98   0
   8  -1  -3  409.50    3.97   0
   9   0  -3  104.27    3.22   0
  -4   0  10   24.64    3.22   0
  -4   1   8  212.81    3.43   0
  -4   3   7    6.55    2.64   0
  -4   5   9   90.76    3.56   0
  -3  -3  11    3.61    2.74   0
  -3  -3  12  264.04    4.13   0
  -3  -2   8  206.70    2.88   0
  -3   2   4    2.78    1.64   0
  -3   4   4  152.66    2.59   0
  -2   2   2  921.62    2.58   0
  -2   7   4  279.31    2.68   0
  -1  -3   4  233.12    1.52   0
   1   0  -1 1579.97    2.11   0
   3  -1  -2 2347.07    4.32   0
   4  -2  -2 1395.34    4.04   0
   5  -5   0  109.70    1.77   0
   5   5  -3   48.71    1.70   0
   6  -7   2  139.76    2.03   0
   6  -3  -2  396.97    3.07   0
   6  -1  -3  242.52    2.80   0
   6   5  -3  182.48    2.48   0
   9  -3  -2  315.34    3.95   0
   9  -1  -3  147.37    3.30   0
  -4   0  11   14.43    3.32   0
  -4   0  12    1.78    3.21   0
  -4   1   9  292.21    4.07   0
  -4   2   8  134.86    3.31   0
  -4   3   8  234.91    3.79   0
  -4   4   8  129.12    3.60   0
  -4   4   9    0.78    3.19   0
  -3   3   4  716.70    3.43   0
  -2  -4   9   18.78    2.09   0
  -2  -2   5  808.28    3.04   0
  -2   0   3  632.63    2.33   0
  -2   4   2  325.06    2.00   0
  -1  -5   8    6.35    1.78   0
  -1  -1   2 4941.76    4.28   0
   1   6  -1   15.68    0.48   0
   2  -4   1   42.76    0.76   0
   2   7  -1  215.92    1.15   0
   3   2  -3 1641.45    3.82   0
   3   3  -3  654.23    2.55   0
   4  -8   5   89.90    0.95   0
   4   0  -3  349.74    2.45   0
   4   5  -3  528.67    2.69   0
   5  -6   1  986.04    3.44   0
   5  -4  -1  391.77    2.62   0
   5  -1  -3  233.50    2.53   0
   7  -8   3    0.15    1.74   0
   7   5  -3   51.50    2.25   0
  -4   1  10  234.75    4.39   0
  -4   1  11  199.82    4.56   0
  -4   1  12   72.18    4.17   0
  -4   2   9  206.40    3.92   0
  -4   2  10    3.67    3.11   0
  -4   2  11    6.82    3.91   0
  -4   3   9  386.92    4.73   0
  -4   3  10  166.92    4.27   0
  -4   3  11  121.89    4.24   0
  -4   4  10   10.31    3.68   0
  -3  -2   9  170.73    3.12   0
  -3  -1   7  249.77    2.87   0
  -3   1   5 1066.14    4.19   0
  -3   5   5  131.89    2.56   0
  -2  -4  10   -0.37    2.67   0
  -2  -1   4  728.44    2.71   0
  -2   3   2   33.06    1.05   0
  -1  -2   3  223.87    1.33   0
   1  -7   8  118.87    1.54   0
   2  -3   0  433.92    1.49   0
   3   4  -3  717.44    2.70   0
   5  -8   4  120.85    1.50   0
   5  -3  -2  483.03    2.93   0
   5   7  -2   15.75    1.60   0
   6   2  -4   64.47    2.30   0
   7  -5  -1  121.93    2.76   0
   7  -2  -3  297.91    3.33   0
   7   1  -4   14.57    2.38   0
   7   2  -4   71.31    2.66   0
   8  -6   0  297.16    3.28   0
   8  -5  -1   52.11    2.61   0
   8  -2  -3    4.58    2.58   0
   9  -6   0    5.90    2.53   0
   9  -5  -1  146.78    3.24   0
   9  -2  -3   15.54    3.03   0
  -3  -2  10  370.55    4.13   0
  -3  -2  11  204.74    4.21   0
  -3  -2  12   62.93    3.98   0
  -3   0   6  302.88    2.86   0
  -3   6   7  310.14    3.89   0
  -2  -4  11  241.71    3.80   0
  -2  -3   7  162.91    2.35   0
  -2   7   5   89.92    2.53   0
  -1  -4   6   62.20    1.62   0
   0   7   1   62.98    1.03   0
   2  -8   9  126.13    1.53   0
   2   0  -2 2941.96    4.09   0
   3  -4   0  146.25    1.40   0
   3   1  -3 1027.43    3.11   0
   4  -7   3  167.49    1.38   0
   4   7  -2   80.88    1.62   0
   5   2  -4  884.66    4.12   0
   6  -2  -3  364.75    3.17   0
   6   1  -4  574.20    3.72   0
   7  -6   0  247.37    2.73   0
   7  -4  -2  422.52    3.78   0
   7   0  -4  437.82    3.74   0
   7   3  -4    5.08    2.27   0
   8  -7   1    7.76    2.11   0
   8  -4  -2  293.57    3.64   0
   8   0  -4    9.26    2.95   0
   8   2  -4   12.61    2.66   0
   8   3  -4  165.86    3.27   0
   9  -4  -2   98.37    3.12   0
  -3  -1   8  182.20    3.03   0
  -3   2   5  336.51    2.90   0
  -3   4   5   10.84    2.17   0
  -3   5   6   61.57    2.96   0
  -3   6   8  131.45    3.52   0
  -2  -4  12   29.03    2.86   0
  -1  -5   9   -1.58    2.02   0
   1  -3   1 2018.95    1.59   0
   3  -5   1  450.28    1.83   0
   3  -3  -1 1136.60    2.95   0
   5   1  -4  733.22    3.68   0
   5   3  -4   15.96    1.83   0
   5   6  -3   81.43    1.90   0
   6  -8   3   82.76    1.77   0
   6  -5  -1  597.94    3.60   0
   6   0  -4  125.17    2.53   0
   6   4  -4   70.84    2.14   0
   6   6  -3   65.13    1.97   0
   7  -7   1  146.32    2.56   0
   9   0  -4   57.92    3.20   0
   9   1  -4   16.86    2.93   0
  -3  -1   9  106.22    3.14   0
  -3   0   7  420.94    3.50   0
  -3   1   6  725.10    3.95   0
  -3   3   5  128.03    2.38   0
  -2  -3   8  249.78    2.81   0
  -2   5   3  337.36    2.58   0
  -2   7   6   81.60    2.87   0
  -1   1   1 9999.99    5.58   0
  -1   5   1  977.47    2.37   0
   3  -7   4   26.76    0.55   0
   3   5  -3  251.10    1.84   0
   4  -1  -3  387.48    2.56   0
   5  -9   6   38.83    0.78   0
   5  -7   2   70.76    1.49   0
   5  -2  -3 1485.54    4.80   0
   5   4  -4  449.83    2.93   0
   6  -9   5   16.38    1.13   0
   6  -6   0   74.82    2.12   0
   6  -4  -2  207.79    2.63   0
   7  -3  -3    8.41    2.33   0
   7  -1  -4   62.79    2.72   0
   8  -3  -3  558.54    4.37   0
   8  -1  -4  276.90    3.74   0
   9  -3  -3  112.34    3.25   0
   9  -1  -4  101.22    3.24   0
  -3  -1  10   -3.23    2.96   0
  -3  -1  11   11.87    3.28   0
  -3  -1  12   30.33    3.49   0
  -3   4   6  558.42    4.06   0
  -2  -2   6  605.46    3.09   0
  -2   1   3  366.08    2.01   0
  -1  -5  10   37.34    2.16   0
  -1  -5  11   57.03    2.85   0
  -1  -5  12  106.25    3.27   0
  -1   7   3  276.94    2.34   0
   2  -7   6  852.33    1.79   0
   2  -2  -1 2125.65    3.28   0
   4  -5   0  855.54    2.98   0
   4  -4  -1  141.59    1.72   0
   4   2  -4  458.53    2.88   0
   4   3  -4  714.99    3.40   0
   4   6  -3   41.51    1.50   0
   5   0  -4  371.91    2.97   0
   6   5  -4   62.66    2.30   0
  -3   0   8  534.77    4.11   0
  -3   0  12   96.59    4.20   0
  -3   2   6  144.43    2.66   0
  -3   3   6  511.07    3.88   0
  -3   5   8   43.99    3.11   0
  -3   5   9    3.01    3.17   0
  -2  -3   9  750.37    4.32   0
  -2  -3  13   40.00    3.36   0
  -2   7   7  196.43    3.40   0
  -1  -4   7 1024.91    3.78   0
   1   3  -2 2760.93    3.11   0
   2  -8  10   72.39    1.74   0
   2  -5   2  398.40    1.05   0
   2   6  -2  406.74    1.57   0
   3  -2  -2  156.36    1.50   0
   3   0  -3  204.79    1.76   0
   4  -3  -2  349.30    2.32   0
   6  -7   1  208.91    2.29   0
   6  -3  -3  282.78    2.91   0
   6  -1  -4  729.19    4.11   0
   7  -8   2   15.05    1.85   0
   8  -6  -1   55.76    2.75   0
   8  -5  -2  445.57    4.26   0
   8  -2  -4    3.28    2.66   0
   9  -6  -1   40.48    2.69   0
   9  -5  -2  128.24    3.28   0
   9  -2  -4  240.57    3.95   0
  -3   0   9  273.62    3.78   0
  -3   0  10  202.80    3.90   0
  -3   0  11  244.41    4.22   0
  -3   1   7   71.22    2.51   0
  -3   1  12   54.07    3.59   0
  -3   4   7  380.83    4.01   0
  -3   4   8   99.79    3.71   0
  -3   4  10  181.15    4.22   0
  -2  -3  10  451.30    4.06   0
  -2  -3  11   94.87    3.17   0
  -2  -3  12   29.69    3.07   0
  -2  -1   5  824.85    3.25   0
  -2   0   4 1542.86    3.96   0
  -2   2   3 1015.89    3.33   0
  -2   4   3  773.58    3.08   0
  -2   6   5  150.85    2.87   0
  -1  -3   5  934.99    2.98   0
  -1   6   2  433.28    2.29   0
   0  -6  10  268.24    2.90   0
   0  -6  11   91.81    2.61   0
   0   8   3   21.47    1.52   0
   1  -2   0  317.50    0.90   0
   3   7  -2   71.55    1.23   0
   4   4  -4   43.08    1.54   0
   7  -2  -4  125.65    2.85   0
   7   1  -5   30.29    2.57   0
   7   2  -5  371.41    3.65   0
   8  -7   0   74.48    2.67   0
   8  -4  -3   -0.48    2.54   0
   8   2  -5   -2.87    2.59   0
   9  -4  -3    2.34    2.81   0
  -3   1   8  228.12    3.41   0
  -3   1   9  140.27    3.55   0
  -3   1  10   62.93    3.52   0
  -3   1  11   32.09    3.54   0
  -3   2   7  331.68    3.51   0
  -3   2  11  110.37    3.91   0
  -3   2  12   45.68    3.70   0
  -3   3   7  284.94    3.72   0
  -3   3   8    2.24    2.83   0
  -3   3  10   -9.70    3.56   0
  -3   3  11  188.79    4.39   0
  -3   4   9  374.72    4.89   0
  -2  -2   7  109.82    2.27   0
  -2   3   3  107.42    1.63   0
   0  -6  12   32.64    2.37   0
   1  -7  11   35.82    2.28   0
   1  -6   6  401.98    1.71   0
   1   2  -2  561.93    1.54   0
   1   4  -2  221.70    1.08   0
   2   3  -3   94.77    1.19   0
   3   8  -1  132.24    1.12   0
   4  -6   1    9.11    1.11   0
   5  -5  -1   97.25    1.82   0
   5  -4  -2  239.13    2.39   0
   5  -1  -4   58.86    2.12   0
   6   1  -5  474.47    3.87   0
   6   2  -5   36.40    2.30   0
   6   3  -5  348.46    3.19   0
   7  -6  -1  477.53    3.41   0
   7  -5  -2   26.85    2.19   0
   7   0  -5  225.49    3.25   0
   7   3  -5    5.69    2.26   0
   8   0  -5   -5.88    2.67   0
   8   3  -5  102.96    2.90   0
   9   0  -5   92.15    3.38   0
  -3   2   8  767.39    5.05   0
  -3   2   9  341.16    4.29   0
  -3   2  10  130.41    3.85   0
  -3   3   9   13.76    3.21   0
  -2  -2   8   44.60    2.61   0
  -2  -2  13   64.37    3.67   0
  -2   5   4  253.39    2.54   0
  -2   6   6    4.59    2.71   0
  -1  -4   8 1301.87    4.70   0
  -1   4   1    5.14    0.95   0
   2   2  -3 1395.26    3.10   0
   2   4  -3  787.21    2.42   0
   4  -2  -3  408.74    2.62   0
   4   0  -4  855.77    3.57   0
   5  -6   0  198.23    2.11   0
   5  -3  -3  217.29    2.67   0
   5   7  -3    3.97    1.51   0
   6  -2  -4  204.47    2.87   0
   6   4  -5    0.43    2.15   0
   6   6  -4   44.31    2.20   0
   7  -4  -3  204.66    3.06   0
   7   4  -5   45.73    2.41   0
   8  -3  -4  323.31    3.88   0
   8  -1  -5  133.70    3.61   0
   9  -3  -4   12.43    2.83   0
   9  -1  -5   -2.58    3.24   0
  -2  -2   9   20.89    2.48   0
  -2  -2  11  162.00    3.92   0
  -2  -2  12   23.09    3.30   0
  -2  -1   6  323.03    2.65   0
  -2   6   8   -0.21    3.02   0
  -1  -4   9  133.70    2.76   0
  -1  -4  13   11.73    2.95   0
  -1   2   1  381.60    1.36   0
   2  -1  -2  186.79    1.34   0
   3  -6   2  948.19    2.07   0
   3   6  -3  127.73    1.45   0
   5   2  -5  150.74    2.42   0
   5   3  -5   34.02    1.93   0
   5   6  -4   95.18    1.99   0
   6   0  -5   70.89    2.51   0
   7  -7   0   20.70    1.94   0
   7  -3  -4   65.76    2.66   0
   7  -1  -5   57.00    2.75   0
  -2  -2  10  173.29    3.38   0
  -2  -1  13    9.68    3.50   0
  -2   0   5 1678.81    4.68   0
  -2   1   4 2016.68    4.71   0
  -2   4   4  522.58    3.37   0
  -2   5   5  166.36    2.92   0
  -1  -4  10   78.58    2.61   0
  -1  -4  12   16.57    2.77   0
  -1  -2   4  365.21    1.80   0
   0  -5   7 1053.14    3.45   0
   0   8   4   15.46    1.74   0
   3  -1  -3 1412.88    3.73   0
   3   3  -4 1198.65    3.56   0
   5   1  -5  280.93    2.78   0
   5   4  -5   42.41    2.14   0
   6  -8   2   45.24    1.68   0
   6  -6  -1    9.52    1.97   0
   6  -5  -2   82.01    2.15   0
   6  -4  -3  214.75    2.76   0
   9  -5  -3  108.04    3.25   0
   9  -2  -5  202.44    3.96   0
  -2  -1   7  308.13    2.93   0
  -2  -1  12   61.05    3.44   0
  -2   2   4 1041.23    3.83   0
  -2   5  10   33.26    3.32   0
  -1  -3   6  282.43    2.16   0
  -1   0   2   86.69    0.91   0
  -1   3   1  880.93    2.09   0
   1  -5   4  206.32    0.99   0
   3   4  -4  102.62    1.74   0
   4   7  -3  177.22    1.84   0
   5  -8   3   93.46    1.37   0
   5  -2  -4  335.55    2.93   0
   6  -1  -5  442.11    3.68   0
   6   5  -5  165.55    2.49   0
   8  -6  -2    4.83    2.28   0
   8  -5  -3  149.49    3.01   0
   8  -2  -5    4.33    2.81   0
   8   2  -6   28.25    3.01   0
   9  -4  -4  197.15    3.74   0
  -2  -1   8  677.87    4.24   0
  -2  -1  10  387.03    4.16   0
  -2  -1  11  252.09    4.11   0
  -2   0  12   73.37    3.46   0
  -2   3   4  310.47    2.54   0
  -2   5   6  386.83    3.63   0
  -2   5   8  168.90    3.65   0
  -2   5   9  120.56    3.60   0
  -1  -3  13  187.06    4.11   0
  -1  -1   3 1127.42    2.61   0
  -1   6   3  192.22    2.21   0
  -1   7   6    7.90    2.22   0
  -1   7   7   48.62    2.76   0
   0  -5   8  240.32    2.46   0
   0   8   5    6.78    2.00   0
   3   1  -4 1468.24    3.98   0
   4  -1  -4   61.84    1.85   0
   5  -7   1    0.61    1.33   0
   5   0  -5    8.52    1.98   0
   6  -9   4   13.26    1.16   0
   6  -3  -4  428.96    3.43   0
   7  -8   1  167.57    2.52   0
   7  -2  -5  372.92    3.80   0
   7   1  -6  108.07    2.95   0
   7   2  -6  238.14    3.39   0
   8  -7  -1  122.74    2.65   0
   8  -4  -4   33.90    2.83   0
   8   0  -6    1.06    2.72   0
  -2  -1   9  526.66    4.27   0
  -2   0   6   66.11    2.09   0
  -2   0  11  152.17    3.71   0
  -2   1   5 1066.27    4.12   0
  -2   1  12  141.09    4.12   0
  -2   2  12  102.73    4.07   0
  -2   3  11   98.99    4.05   0
  -2   4   5  272.77    3.01   0
  -2   4  10  159.66    4.04   0
  -1  -3   7    4.68    2.03   0
  -1  -3  12  100.85    3.69   0
  -1   5   2  225.17    1.86   0
   0  -5   9  112.84    2.49   0
   0  -5  12    5.87    2.37   0
   0   7   2  245.19    1.95   0
   1  -6   7 1029.38    3.09   0
   1  -1  -1 9911.53    5.60   0
   1   1  -2 4984.44    4.41   0
   4  -4  -2  454.42    2.57   0
   4   2  -5  345.12    2.71   0
   4   6  -4   93.70    1.68   0
   6  -7   0  485.63    3.03   0
   7  -6  -2  222.34    3.08   0
   7  -5  -3   32.40    2.40   0
   9  -3  -5   15.45    3.02   0
  -2   0   7  131.71    2.66   0
  -2   0  10  149.96    3.51   0
  -2   1  11  178.91    4.09   0
  -2   2   5  652.90    3.52   0
  -2   2  11   92.85    3.85   0
  -2   3   5  918.00    4.19   0
  -2   4   6  203.09    3.07   0
  -2   4   7   64.26    3.22   0
  -2   4   8   41.93    3.43   0
  -2   4   9  131.30    3.65   0
  -1  -3  11   67.65    3.49   0
   0  -5  10  334.58    3.23   0
   0  -5  11   61.31    2.48   0
   1   7   0   45.23    0.76   0
   1   8   2   96.22    1.54   0
   2  -7   7  217.93    1.68   0
   3  -4  -1  340.82    1.84   0
   3  -3  -2 1410.18    3.59   0
   3   5  -4  704.30    2.84   0
   4  -7   2  936.82    2.53   0
   4  -5  -1  291.84    2.21   0
   4  -3  -3  574.51    2.97   0
   4   1  -5  181.63    2.26   0
   4   4  -5  724.89    3.45   0
   5  -1  -5  911.21    4.32   0
   6  -2  -5   19.08    2.37   0
   6   1  -6  146.19    2.83   0
   6   3  -6   40.40    2.24   0
   7  -4  -4  253.88    3.33   0
   7   4  -6  265.62    3.27   0
   8  -3  -5   77.64    3.17   0
   8  -1  -6   91.79    3.30   0
  -2   0   8  143.70    3.00   0
  -2   0   9   52.42    2.96   0
  -2   1   6  157.08    2.58   0
  -2   1  10  126.87    3.66   0
  -2   2  10   81.31    3.61   0
  -2   3   6  319.28    3.53   0
  -2   3   9  143.85    3.57   0
  -2   3  10   75.11    3.30   0
  -1  -3   8   52.03    2.23   0
  -1  -3   9  129.01    2.78   0
  -1  -3  10  271.07    3.54   0
  -1  -2   5  252.86    1.96   0
  -1  -2  13    3.19    3.37   0
  -1   6   4  138.20    2.43   0
   1  -6  12   13.65    2.81   0
   2   0  -3  621.67    2.30   0
   3   0  -4   21.24    1.48   0
   5  -5  -2   92.14    1.94   0
   5  -4  -3  644.97    3.51   0
   5   7  -4    2.40    1.63   0
   6   4  -6    7.26    2.01   0
   7  -7  -1   19.75    1.98   0
   7  -3  -5   82.34    2.85   0
   7  -1  -6   22.23    2.75   0
  -2   1   7  644.08    4.22   0
  -2   1   8  783.31    4.95   0
  -2   1   9  374.24    4.15   0
  -2   2   6  183.11    2.80   0
  -2   2   9   54.99    3.29   0
  -2   3   7  307.57    3.59   0
  -2   3   8  734.29    5.15   0
  -1  -2  12    0.01    3.14   0
  -1  -1  13  253.96    4.98   0
  -1   6   5  335.79    3.52   0
  -1   6   8   96.22    3.22   0
   0  -4  13  168.23    3.85   0
   1  -6  11   13.04    2.50   0
   1   5  -2  724.39    1.48   0
   3  -5   0  122.65    1.33   0
   3  -2  -3  167.42    1.78   0
   4  -2  -4  898.14    3.75   0
   4   0  -5 1387.38    4.67   0
   5  -6  -1  233.03    2.33   0
   5  -3  -4  109.32    2.24   0
   5   2  -6   65.02    2.29   0
   5   3  -6  525.41    3.47   0
   6  -5  -3  225.85    3.01   0
   8  -6  -3   19.85    2.71   0
   8  -5  -4  117.25    3.09   0
   8  -2  -6   -4.35    2.89   0
  -1  -2  11   54.06    3.55   0
  -1   0  13   14.57    3.45   0
  -1   4   2  523.16    2.36   0
  -1   6   7  274.92    3.61   0
   0  -4  12  116.20    3.63   0
   0   7   3  261.69    2.51   0
   1  -6   9   39.76    1.95   0
   1  -6  10  131.70    2.57   0
   2  -7   8    1.24    1.54   0
   2  -3  -1  307.45    1.47   0
   4  -6   0  258.39    1.89   0
   4   5  -5   67.92    1.69   0
   5   1  -6  173.69    2.66   0
   5   4  -6   44.16    2.25   0
   5   6  -5  148.41    2.25   0
   6  -6  -2   45.50    2.24   0
   6  -4  -4   48.05    2.35   0
   6  -1  -6   79.79    2.57   0
   8  -7  -2   82.23    2.82   0
   8  -4  -5   -0.07    2.79   0
   8   1  -7   38.32    3.05   0
  -1  -2   6  346.18    2.55   0
  -1  -2  10  204.14    3.71   0
  -1  -1   4 1157.76    3.20   0
  -1  -1  12   30.00    3.34   0
  -1   1   2 1689.50    3.06   0
  -1   5   3  402.27    2.53   0
  -1   5   9  134.57    3.97   0
   0  -4   6    4.73    1.48   0
   0   5   0   62.31    0.85   0
   0   6   1   19.44    1.17   0
   1   8   3  102.49    2.00   0
   2  -7  11   -3.61    2.12   0
   2  -2  -2  915.48    2.58   0
   3  -8   9    5.06    1.50   0
   3   7  -3  175.62    1.49   0
   5  -2  -5   16.62    2.06   0
   5   0  -6   23.35    2.46   0
   6  -8   1   32.07    1.61   0
   6  -3  -5  366.12    3.52   0
   7  -8   0  142.84    2.51   0
   7  -2  -6   91.40    3.06   0
   7   1  -7   61.93    2.89   0
   7   3  -7   89.27    2.74   0
   8   0  -7    4.75    2.96   0
  -1  -2   7 1554.77    5.09   0
  -1  -2   8 1177.85    5.26   0
  -1  -2   9  323.38    3.51   0
  -1   0   3 4871.51    5.74   0
  -1   0  12   -1.35    3.46   0
  -1   1  12   57.12    4.15   0
  -1   2  12    3.26    3.52   0
   0  -4  11  226.90    3.41   0
   0  -3  13   11.42    3.17   0
   0   7   4  144.82    2.55   0
   0   7   7   11.40    2.80   0
   2  -4   0 2460.69    3.33   0
   2   3  -4  364.56    2.11   0
   3  -1  -4  566.37    2.86   0
   3   2  -5  155.11    1.99   0
   3   3  -5  710.38    3.15   0
   4  -1  -5   21.51    1.81   0
   6   2  -7  244.50    3.50   0
   7  -6  -3  185.93    2.86   0
   7  -5  -4   24.80    2.43   0
   7  -4  -5  156.69    3.27   0
   7   0  -7  248.91    3.73   0
   8  -3  -6  205.02    3.73   0
  -1  -1  11  113.95    3.66   0
  -1   2   2  139.88    1.38   0
  -1   3   2 3484.61    5.05   0
  -1   3  11   60.08    3.56   0
  -1   4  10   56.99    3.45   0
  -1   5   4  390.84    3.00   0
  -1   5   7   12.12    3.08   0
  -1   5   8   99.98    3.26   0
   0  -4   7    2.01    1.57   0
   0  -4  10  291.77    3.30   0
   0   7   5  217.06    3.15   0
   0   7   6  301.45    3.46   0
   1   0  -2   83.38    0.89   0
   1   8   4  321.77    2.97   0
   2   2  -4  779.41    2.74   0
   3   4  -5  125.40    2.04   0
   3   6  -4   83.15    1.44   0
   4   2  -6 1296.61    4.90   0
   4   7  -4  106.84    1.67   0
   5  -8   2  190.11    1.65   0
   5  -7   0    0.99    1.47   0
   5   5  -6  436.95    3.15   0
   6  -9   3   28.46    1.28   0
   6  -7  -1  232.38    2.37   0
   6  -2  -6  704.45    4.51   0
  -1  -1   5  539.93    2.75   0
  -1  -1  10  459.22    4.42   0
  -1   0  11  103.84    3.56   0
  -1   1  11  307.59    4.48   0
  -1   2  11    3.01    3.32   0
  -1   3  10  155.83    4.13   0
  -1   4   9  117.91    3.58   0
   0  -4   8   16.29    1.89   0
   0  -2  13  198.55    4.67   0
   1  -5  12  112.19    3.21   0
   2  -1  -3  354.09    1.97   0
   2   4  -4  557.67    2.39   0
   2   6  -3  574.46    1.95   0
   3   1  -5  994.01    3.70   0
   4  -4  -3  588.99    3.09   0
   4   6  -5  287.57    2.41   0
   5  -5  -3  422.89    3.22   0
   5  -4  -4  346.83    3.03   0
   5  -1  -6  797.55    4.37   0
   6   0  -7  448.14    3.99   0
   6   4  -7  149.35    2.71   0
   7  -7  -2   25.10    2.08   0
   7  -3  -6   49.76    2.85   0
   8  -6  -4    8.08    2.74   0
   8  -5  -5  282.51    4.05   0
   8  -2  -7   41.06    3.14   0
  -1  -1   9   94.62    3.02   0
  -1   0  10   70.11    3.16   0
  -1   4   3  554.03    2.90   0
  -1   4   8  145.66    3.70   0
   1  -5   5   47.36    1.16   0
   2   1  -4  709.33    2.71   0
   4  -5  -2  151.43    2.12   0
   4  -3  -4   13.17    1.70   0
   4   4  -6  679.50    3.50   0
   5  -3  -5  728.75    4.05   0
   5   2  -7  102.56    2.82   0
   6  -5  -4  370.03    3.59   0
   8  -4  -6   19.51    2.97   0
  -1  -1   6   61.69    1.98   0
  -1  -1   7   29.61    2.20   0
  -1  -1   8  112.90    2.73   0
  -1   0   4  232.72    2.08   0
  -1   1  10  242.83    3.95   0
  -1   2  10  318.07    4.16   0
  -1   3   9  201.46    3.82   0
  -1   4   4  348.30    3.22   0
  -1   4   7  464.49    4.48   0
   0  -3  11   41.17    2.91   0
   0  -2  12  448.34    5.24   0
   0  -1  13   10.99    3.48   0
   0   0  13  166.01    4.40   0
   0   6   8  129.75    3.29   0
   1  -5  11  144.44    2.95   0
   3  -4  -2  723.81    2.89   0
   3  -3  -3 1663.99    4.27   0
   3   0  -5   80.36    1.85   0
   4  -2  -5 1320.29    4.90   0
   4   0  -6  595.75    3.59   0
   5  -6  -2  417.03    2.98   0
   5   1  -7  871.05    4.61   0
   5   3  -7  500.67    3.65   0
   6  -6  -3  102.49    2.55   0
   6  -4  -5  209.59    3.08   0
   6  -1  -7    8.75    2.55   0
   6   5  -7   23.70    2.35   0
   7  -2  -7   72.39    3.22   0
   7   1  -8  190.78    3.54   0
   7   2  -8   35.04    2.82   0
   7   3  -8   60.48    2.92   0
   8   0  -8   39.74    3.20   0
  -1   0   9  443.74    4.15   0
  -1   1   3 1443.27    3.49   0
  -1   1   9   94.92    3.12   0
  -1   2   9  219.88    3.71   0
  -1   3   3  317.75    2.15   0
  -1   3   8    1.40    2.65   0
  -1   4   5  413.84    3.46   0
  -1   4   6  727.17    4.59   0
   0  -3  10  105.12    3.02   0
   0   6   2  354.47    2.25   0
   0   6   7   55.21    3.10   0
   1  -5  10  326.02    3.52   0
   1   3  -3 1036.63    2.41   0
   2  -6  12   93.28    2.89   0
   3  -2  -4   -0.20    1.50   0
   4   5  -6   19.75    1.95   0
   5  -2  -6    0.94    2.18   0
   5   4  -7   40.02    2.08   0
   5   6  -6   52.28    1.82   0
   6  -8   0    5.02    1.74   0
   6  -3  -6   47.33    2.62   0
   7  -8  -1  111.38    2.43   0
   7  -6  -4  150.60    3.12   0
   7  -5  -5   97.68    2.81   0
   8  -3  -7   29.59    3.09   0
  -1   0   7 1026.55    4.84   0
  -1   0   8  888.09    4.89   0
  -1   2   3 2385.62    4.70   0
  -1   2   8  244.06    3.48   0
  -1   3   7   95.66    2.80   0
   0  -3   9  290.03    3.66   0
   0  -2  11  102.90    3.25   0
   0  -1  12   21.48    3.33   0
   0   2  12  155.07    4.40   0
   0   5   9   25.00    3.07   0
   0   6   6   53.25    2.91   0
   1  -5   9  215.92    2.98   0
   1   2  -3  216.06    1.29   0
   2   0  -4 1540.69    3.90   0
   5   0  -7    9.85    2.28   0
   6   2  -8  247.51    3.53   0
   6   3  -8   30.47    2.68   0
   7  -4  -6   58.22    2.98   0
  -1   0   6 1463.43    5.31   0
  -1   1   4 1890.75    4.63   0
  -1   1   7    5.27    2.24   0
  -1   1   8   66.17    2.64   0
  -1   2   7 1600.87    6.10   0
  -1   3   4  253.67    2.43   0
  -1   3   6   85.47    2.61   0
   0  -3   5  549.99    2.47   0
   0   0  12  327.22    4.96   0
   0   1  12    0.68    3.31   0
   0   3  11    9.24    3.34   0
   0   4  10  140.16    3.87   0
   1  -3  13  114.03    3.85   0
   6  -7  -2   78.58    2.07   0
   6  -2  -7  562.34    4.46   0
   6   1  -8   11.45    2.36   0
   7  -3  -7  267.44    3.85   0
  -8  -1   2  207.42    3.74   0
  -6  -1  -8  206.16    3.57   0
  -5  -1  -8   86.01    2.52   0
  -4  -1  -8   75.97    2.47   0
  -3   1 -12   23.66    1.46   0
  -2   2 -13    3.55    0.81   0
  -2   5   7  373.70    2.50   0
  -2   6   7   20.68    1.91   0
  -1  -1  -2  337.13    1.61   0
  -1   5   6   31.43    1.90   0
  -1   6   6  258.83    2.99   0
   0   3 -12   35.41    1.09   0
   1   4   3  112.61    2.10   0
   2   2  -3 1364.29    3.74   0
   2   8   0    5.50    2.91   0
   3   6  -6   46.96    2.74   0
   3   6  -5    2.36    2.81   0
   3   6  -4   83.89    2.99   0
   3   7  -5  139.06    3.66   0
  -7   1   7  272.35    2.83   0
  -6  -2  -3  295.40    3.88   0
  -6  -2  -1  308.05    3.85   0
  -5  -2  -3  294.63    3.52   0
  -4  -2  -3  831.68    4.29   0
  -1  -1  -4   66.33    1.01   0
   0   4 -13  176.00    1.72   0
   0   8   4   14.69    2.58   0
   1   5   3  186.60    2.70   0
   1   6   3  566.59    4.13   0
   1   8   2   95.78    3.36   0
   2   4  -9   23.83    1.88   0
   2   7   0  354.51    4.09   0
   2   9  -2   27.89    3.35   0
  -9  -1   2  374.96    5.04   0
  -7  -2  -3   68.43    3.48   0
  -7  -2  -2   32.85    3.34   0
  -7  -2  -1   19.84    3.28   0
  -7   2   8  112.25    2.16   0
  -6  -2  -4   58.33    2.98   0
  -6  -2   0   92.35    3.10   0
  -6  -1   4  561.84    3.88   0
  -5  -2   0 1270.74    5.49   0
  -5  -1   4  711.47    3.86   0
  -4  -2  -4  849.20    4.38   0
  -4   0 -11    0.46    1.85   0
  -1   8   5   93.98    3.21   0
   0   3   4  534.44    2.44   0
   1   9   1   11.27    3.15   0
   2   3  -1  391.26    2.72   0
   2   4   0    5.14    1.43   0
   2   5   0  385.51    3.50   0
   2   6   0   88.50    2.88   0
   2   8  -1    2.18    2.82   0
   2   9  -3  111.10    3.61   0
  -9  -1   3  132.78    4.22   0
  -8   1   7  143.31    3.02   0
  -7  -2  -4  105.51    3.56   0
  -7   0   6  139.94    2.90   0
  -6  -2  -5  399.60    4.34   0
  -6  -2   1  397.47    3.93   0
  -6   0   6  257.24    2.83   0
  -6   2   8   30.17    1.46   0
  -5  -2   1 1233.73    5.40   0
  -5  -1  -9    7.67    2.25   0
  -5   1   7  135.03    1.63   0
  -4  -2   0   83.73    2.22   0
  -4   4   8  118.79    1.11   0
  -3  -2  -3 1550.48    4.95   0
  -3  -2  -2 1029.25    4.15   0
  -1  -1  -5    3.12    1.00   0
   1   1  -6   45.52    0.82   0
   1   1  -1 5902.32    5.41   0
   1   3   2  388.42    2.42   0
   1   7   2   14.01    2.68   0
   2   3  -7  155.97    1.86   0
   2   6 -10   49.77    2.32   0
   2   7 -10  148.60    3.04   0
   2   7  -1  209.12    3.69   0
   2   8  -2   91.50    3.51   0
  -8  -2  -4   36.64    3.62   0
  -8  -2  -1  205.91    4.36   0
  -8  -2   0  304.01    4.68   0
  -8  -1   4   63.92    3.12   0
  -8   0   6    4.10    2.96   0
  -7  -2  -5  179.89    3.89   0
  -7  -2   1  138.97    3.65   0
  -6  -2  -6  299.23    3.97   0
  -5   0   6   24.48    1.71   0
  -4  -2   1   12.99    1.95   0
  -4  -1   4   97.75    1.96   0
  -3  -2  -4  437.08    3.07   0
  -3   1   6  721.79    1.52   0
  -2   0 -10  461.35    2.30   0
   0   4   4   -1.45    1.85   0
   0   6   4   15.39    2.18   0
   1   6   2  325.64    3.43   0
   1   8   1  238.60    3.98   0
   1   9   0   -4.26    3.08   0
   2   4  -8    6.90    1.89   0
   2   5  -9  459.06    3.62   0
   2   8  -3  116.51    3.51   0
  -8  -2   1  155.66    4.08   0
  -7  -2   2  430.20    4.57   0
  -6  -2   2   63.56    2.94   0
  -5  -2   2  324.78    3.43   0
  -4   6   8   56.37    1.72   0
  -3  -2   0 1839.43    5.06   0
  -3   0 -11  177.29    2.17   0
  -3   0   5   77.37    1.20   0
  -2  -1   2  658.80    2.18   0
  -1   7   5   23.26    2.34   0
   0   2   3   85.95    1.23   0
   0   5   4  475.27    3.28   0
   0   8   3   21.37    2.80   0
   0   9   2  116.29    3.65   0
   1   4 -11  162.60    1.98   0
   1   4   2 1108.49    4.24   0
   2   3  -6  308.58    2.43   0
   2   5  -1 1104.18    5.13   0
   2   6  -9   81.65    2.87   0
   2   7  -9  129.91    3.15   0
   2   7  -2   57.92    3.11   0
   2   8  -8   12.59    2.83   0
   2   8  -4  153.59    3.69   0
  -7  -1   5   36.55    2.60   0
  -6  -2  -7    6.83    2.81   0
  -6  -1   5  481.58    3.62   0
  -5  -1 -10   -2.71    2.54   0
  -4   5   8   64.19    1.49   0
  -3  -1  -9  330.84    2.81   0
  -3   3   7  304.76    1.33   0
  -3   7   7    5.10    1.97   0
  -2  -1  -8   43.73    1.50   0
  -2   1 -12  210.17    1.62   0
  -2   7   6   81.76    2.63   0
  -1  -1  -6  339.82    1.81   0
  -1   0  -9  135.76    1.22   0
  -1   3   5  533.24    2.28   0
   1   7   1   49.64    2.90   0
   1   9  -1   30.53    3.32   0
   2   3  -4  369.94    2.78   0
   2   4  -2 1087.73    4.71   0
   2   5  -8  399.68    3.59   0
   2   6  -2  438.30    4.08   0
   2   7  -8   84.76    3.47   0
   2   7  -3   53.89    3.04   0
   2   8  -7  101.76    3.56   0
   2   8  -6  134.56    3.87   0
   2   8  -5  166.81    3.94   0
  -8  -1   5  147.32    3.44   0
  -7  -2   3  138.64    3.60   0
  -6  -2   3   79.59    2.96   0
  -4  -2   2    8.01    1.84   0
  -3  -2  -6   11.59    2.20   0
  -1   6   5  342.24    3.10   0
  -1   8   4   45.07    2.94   0
   1   8   0   50.15    3.07   0
   2   4  -7  259.47    2.72   0
   2   6  -8   90.46    2.74   0
   2   6  -3  553.96    4.53   0
   2   7  -7   52.38    3.10   0
   2   7  -5   15.22    3.38   0
   2   7  -4    6.34    2.84   0
  -6  -2  -8    3.61    3.00   0
  -5  -2   3  221.63    2.99   0
  -4  -1 -10  210.30    2.71   0
  -3   6   7  311.20    2.87   0
  -2  -2  -3  283.04    2.34   0
  -2  -2  -2  548.79    2.86   0
  -2   3   6  326.46    1.78   0
  -2   6   6    2.28    2.12   0
  -1   4   5  432.95    2.70   0
  -1   5   5   -1.90    1.66   0
   0   0  -7    8.43    0.58   0
   0   8   2   55.71    3.22   0
   0   9   1   18.74    3.28   0
   1   1  -2 5111.31    5.03   0
   1   2   0 1048.34    3.11   0
   1   3   1  149.34    1.93   0
   1   6   1  446.03    3.93   0
   1   9  -2  181.36    4.13   0
   2   4  -6  623.66    3.70   0
   2   5  -7   14.40    2.22   0
   2   5  -3    5.61    2.41   0
   2   6  -7    8.56    2.55   0
   2   6  -4   73.01    3.02   0
  -8   0   7    2.93    2.57   0
  -7   0   7  219.24    3.01   0
  -6  -3  -3    5.18    3.18   0
  -6  -3  -2   16.96    3.36   0
  -5  -3  -3  519.55    4.60   0
  -5  -2  -8  451.90    4.20   0
  -5   2   8   64.07    0.99   0
  -4   0   6  596.05    2.43   0
   0   6   3  130.70    2.77   0
   1   1  -5  511.15    1.62   0
   1   5   1    9.28    2.28   0
   1   6 -11  116.17    2.88   0
   1   7   0   51.45    2.96   0
   1   8  -1   60.36    3.36   0
   1   9  -3  356.69    4.85   0
   2   5  -6   40.73    2.52   0
   2   5  -5  245.50    3.34   0
   2   5  -4    5.66    2.34   0
   2   6  -6  633.70    4.75   0
   2   6  -5  602.34    4.65   0
  -8  -3  -2   62.93    4.23   0
  -8   1   8   56.39    2.34   0
  -7  -3  -4  154.64    4.25   0
  -7  -3   0  107.64    3.85   0
  -7   1   8  275.83    2.72   0
  -6  -3   0  133.68    3.62   0
  -5  -3  -4  230.54    3.77   0
  -5  -3   0   24.63    2.80   0
  -4  -2   3  988.76    4.17   0
  -3  -2  -7    1.79    1.75   0
  -3   4   7  413.25    2.23   0
  -3   5   7   99.76    1.78   0
  -2  -2  -5  412.80    2.68   0
  -2   4   6  202.55    2.06   0
  -2   5   6  367.79    2.87   0
  -1   7   4   78.05    2.78   0
   0   3   3 1227.03    3.64   0
   0   5   3  325.67    3.11   0
   1   8  -2   71.97    3.82   0
   1   9  -4   38.94    3.46   0
  -8  -3   0   13.11    3.82   0
  -8  -1   6  197.56    3.66   0
  -7  -3  -5   48.89    3.69   0
  -7  -3   1  231.76    4.41   0
  -6  -3  -5  274.05    4.35   0
  -6  -3   1  383.03    4.37   0
  -6  -1   6  141.66    2.87   0
  -5  -3  -5  189.45    3.55   0
  -5  -3   1  107.08    3.35   0
  -5  -2   4  880.88    4.50   0
  -4  -3  -1  706.64    4.52   0
  -4  -1   5  178.51    1.94   0
  -4   1   7  108.56    1.19   0
  -3  -2   2  426.55    2.64   0
  -3  -1 -10  211.69    2.54   0
  -2  -2   0   88.85    1.63   0
  -1  -1  -7  966.92    2.87   0
   0   4   3  276.51    2.54   0
   0   8   1   25.26    3.12   0
   0   9   0  139.70    3.88   0
   1   6   0  416.18    3.94   0
   1   7  -1  272.78    3.85   0
   1   9  -6  214.31    4.41   0
   1   9  -5   29.72    3.40   0
  -8  -3   1   19.66    3.67   0
  -7  -3   2  201.45    4.30   0
  -6  -3  -6  184.43    3.96   0
  -6   1   8   47.48    1.70   0
  -4  -3   0 1149.48    5.26   0
  -3   0 -12  146.81    2.23   0
  -2  -2  -6  974.18    3.90   0
  -2  -1  -9   23.89    1.51   0
  -2   0 -11  146.72    1.77   0
  -2   7   5   95.70    3.08   0
  -1   3 -13  116.56    1.24   0
  -1   9   2    7.38    3.19   0
   1   3   0 1034.45    3.77   0
   1   5   0  488.77    3.83   0
   1   6 -10   45.76    2.79   0
   1   7 -10   -2.15    2.50   0
   1   8  -9  211.03    3.88   0
   1   8  -3    3.11    3.26   0
  -8  -3   2   56.18    3.92   0
  -5  -3  -6  408.83    4.31   0
  -5  -3   2    9.15    2.53   0
  -5  -1   6  168.50    2.48   0
  -4  -3  -5   17.68    2.56   0
  -4  -2  -9   35.01    2.59   0
  -4   7   7   36.63    2.30   0
  -3  -2  -8   11.01    2.24   0
  -3   7   6    3.38    2.41   0
  -2  -1   3  127.69    1.24   0
  -1  -1   1 6142.01    5.57   0
  -1   6   4  136.35    2.67   0
   0   9  -1   84.40    3.66   0
   1   2  -1   58.91    1.35   0
   1   6  -1   16.16    2.70   0
   1   7  -9    1.27    3.05   0
   1   7  -2  494.48    4.60   0
   1   8  -8  188.81    3.86   0
   1   8  -7   33.04    3.61   0
   1   8  -5   89.97    3.96   0
   1   8  -4   11.28    3.22   0
  -7  -3   3   42.96    3.54   0
  -6  -3  -7  117.13    3.69   0
  -6  -3   3  171.88    3.78   0
  -5   6   8   85.99    2.07   0
  -4  -3  -6    7.05    2.77   0
  -4  -3   1  709.28    4.28   0
  -4  -2   4  459.23    3.27   0
  -3  -3  -4  809.89    4.58   0
  -3  -3  -2   80.44    2.47   0
  -3  -3  -1    0.56    2.14   0
  -2  -2   1  615.44    2.84   0
  -2   9   3  137.85    3.96   0
   0   8   0  149.57    3.65   0
   1   7  -3  274.83    3.98   0
   1   8  -6   96.81    3.77   0
  -8  -3   3   42.81    3.97   0
  -8  -1   7   35.41    3.14   0
  -5  -3  -7  147.85    3.39   0
  -5  -2   5  147.86    2.92   0
  -3  -3   0   77.34    2.21   0
  -3  -2   3 1611.88    4.54   0
  -2  -2  -7  349.85    2.69   0
  -1   2   4 1476.14    2.83   0
  -1   7   3  264.84    3.59   0
  -1   8   2  250.15    3.90   0
  -1   9   1  209.51    4.16   0
   0   2   2  125.43    1.40   0
   0   5   2  916.75    4.47   0
   0   9  -2   28.10    3.35   0
   1   5  -9   -0.47    2.32   0
   1   6  -9  162.21    3.02   0
   1   6  -2  155.78    3.24   0
   1   7  -4  470.13    4.57   0
  -7  -4  -2   -5.54    3.88   0
  -7  -4  -1    9.24    3.87   0
  -7  -1   7   63.28    2.44   0
  -7   0   8   14.71    2.04   0
  -7   2   9   19.30    1.42   0
  -6  -4  -3  103.12    4.16   0
  -6  -4  -1  284.36    4.49   0
  -5  -3   3  229.88    3.23   0
  -3  -3  -5  578.29    3.81   0
  -3   8   5  105.63    2.99   0
  -2   6   5  150.66    2.55   0
   0   3 -11   39.29    1.47   0
   0   6 -12   40.38    2.43   0
   0   8  -1  466.40    4.78   0
   0   9  -3    6.19    3.22   0
   1   2  -2  577.78    2.58   0
   1   3  -1 2537.83    5.62   0
   1   4  -1   25.64    2.01   0
   1   6  -8  545.50    4.55   0
   1   7  -7   81.73    3.14   0
   1   7  -5  287.76    4.11   0
  -8  -2   6   28.00    3.03   0
  -7  -2   6  240.38    3.61   0
  -6  -4   0  366.56    4.89   0
  -6  -3   4  417.94    4.26   0
  -6  -1   7    4.23    2.18   0
  -5  -4  -3    0.55    3.08   0
  -4  -2 -10   34.14    2.38   0
  -4   6   7   14.56    1.90   0
  -3  -3  -6   54.50    2.54   0
  -3  -2  -9  217.60    2.79   0
  -3  -1 -11   22.51    1.82   0
  -3   6   6  108.13    2.47   0
  -1  -1  -8  334.25    1.90   0
  -1   2 -12   13.46    0.81   0
  -1   3   4  252.34    1.91   0
  -1   4   4  339.76    2.48   0
  -1   9   0  220.07    3.93   0
   0   3   2  582.27    2.72   0
   0   4   2  415.27    2.90   0
   0   6   1   19.91    2.43   0
   0   7   0   36.30    2.75   0
   0   9  -4   36.30    3.54   0
   1   5  -2  708.23    4.49   0
   1   6  -3  118.03    3.04   0
  -7  -4   1    8.49    3.58   0
  -6  -4  -5  196.34    4.21   0
  -6  -4   1   98.41    3.63   0
  -6  -2   6   90.49    2.60   0
  -5  -4  -4   18.26    3.09   0
  -5  -4   0  535.67    4.78   0
  -5   5   8   23.48    1.58   0
  -2  -2   2 3659.48    6.04   0
  -2  -1 -10   61.48    1.65   0
  -2   7   4  273.16    3.44   0
  -2   9   2   27.08    2.97   0
  -1  -2  -4  754.64    2.93   0
  -1  -2  -2 2999.92    5.39   0
  -1   0 -10  103.24    1.08   0
  -1   8   1   79.87    3.53   0
   0   2 -10  151.61    1.36   0
   0   8  -2  303.48    4.28   0
   0   9  -7  114.45    3.84   0
   0   9  -6   37.51    3.47   0
   0   9  -5   94.66    3.71   0
   1   3  -2 2727.99    5.89   0
   1   4  -2  224.29    2.64   0
   1   5  -8    9.60    2.11   0
   1   6  -7  497.17    4.29   0
   1   6  -6   22.85    2.79   0
   1   6  -5   76.93    2.97   0
   1   6  -4  374.04    3.95   0
  -8  -3   5  102.00    4.02   0
  -6   0   8  159.63    2.30   0
  -5  -4  -5    8.18    3.05   0
  -5  -4   1  650.37    4.97   0
  -5   1   8  307.39    1.75   0
  -4  -4  -2  543.72    4.60   0
  -4  -3   3  428.84    3.38   0
  -4  -1   6    1.81    1.47   0
  -3  -1   5  983.88    2.99   0
  -2  -3  -3  505.81    3.34   0
  -2  -2  -8  198.20    2.30   0
  -2   5   5  167.58    2.21   0
  -1  -2  -5 1865.79    4.44   0
  -1   7   2   14.94    2.61   0
   0   5   1  321.58    3.34   0
   0   7  -1  326.58    3.95   0
   0   8  -3  108.74    3.92   0
   1   2  -5  254.85    1.88   0
   1   3  -7    7.49    1.60   0
   1   5  -7   48.83    2.36   0
   1   5  -3  424.07    3.66   0
  -6  -3   5  334.75    4.18   0
  -5  -4  -6   96.64    3.62   0
  -4  -4  -4  146.20    3.23   0
  -4  -4   0   43.73    2.74   0
  -3  -3   2  404.95    3.07   0
  -3  -2   4    1.83    1.47   0
  -2  -3  -4 1151.48    4.48   0
  -2  -3  -1 2083.00    5.71   0
  -1   4 -13   56.32    1.76   0
  -1   9  -1  106.28    3.60   0
   0   5 -11   61.07    2.23   0
   0   6   0  469.55    3.90   0
   0   7 -10   68.15    3.22   0
   1   2  -4  377.62    2.08   0
   1   3  -3 1066.38    3.92   0
   1   4  -7  998.59    4.20   0
   1   4  -3    2.01    1.93   0
   1   5  -6  112.66    2.75   0
   1   5  -5  505.46    3.97   0
   1   5  -4  761.09    4.38   0
  -7  -2   7   39.50    2.89   0
  -7   1   9   53.72    1.80   0
  -6  -4   3    2.66    3.14   0
  -5  -2   6   63.66    2.08   0
  -5  -1   7  865.38    3.74   0
  -4  -4  -5  237.93    3.57   0
  -4   5   7  152.33    2.17   0
  -3   5   6   53.25    1.98   0
  -2   9   1   33.35    3.17   0
  -1   8   0   15.92    2.93   0
  -1   9  -2   99.70    3.87   0
   0   1   1   19.88    0.53   0
   0   7  -2    3.43    2.58   0
   0   8  -8   -0.42    2.86   0
   0   8  -7   28.38    3.18   0
   0   8  -6   69.97    3.71   0
   0   8  -5  131.08    3.68   0
   0   8  -4  116.04    3.37   0
   1   3  -6  277.37    2.27   0
   1   3  -4  260.74    2.53   0
   1   4  -6   62.67    2.15   0
   1   4  -5  266.04    3.08   0
   1   4  -4  536.83    3.44   0
  -7  -1   8  187.77    3.04   0
  -5  -4  -7   58.22    3.38   0
  -4  -3  -9  127.80    3.08   0
  -4  -3   4  722.03    4.05   0
  -4   0   7  257.54    1.74   0
  -3  -4  -2  269.47    3.36   0
  -3  -2 -10  229.56    2.73   0
  -3   0   6  307.54    1.55   0
  -2   4   5  277.42    2.32   0
  -2   6   4  265.34    2.99   0
  -1  -2  -6  304.26    2.21   0
  -1  -2   0 1062.55    3.23   0
  -1   7   1  176.46    3.45   0
   0  -1  -4  649.84    1.84   0
   0  -1  -3 2767.59    3.45   0
   0   4   1  652.49    3.33   0
   0   6 -10  269.56    3.49   0
   1   3  -5  918.52    3.62   0
  -7  -4   4   57.14    3.55   0
  -7  -3   6   20.57    2.96   0
  -6  -5  -3    9.78    3.54   0
  -6  -5  -1   15.45    3.54   0
  -6  -2   7  235.44    3.16   0
  -5  -4   3  269.26    3.65   0
  -5   4   8  139.33    1.55   0
  -3  -4  -4  401.02    3.68   0
  -3  -4  -1  773.15    4.55   0
  -3  -3  -8  560.18    3.74   0
  -3  -3   3  647.00    3.51   0
  -2  -3  -6   74.02    1.99   0
  -1   6   2  449.92    3.68   0
  -1   9  -3  112.99    3.67   0
   0   5   0   75.79    2.35   0
   0   6  -1 1831.94    6.53   0
   0   7  -3  547.90    4.61   0
  -7  -5   1  134.17    4.48   0
  -6  -5   0   75.74    3.63   0
  -6  -3   6   42.56    2.96   0
  -5  -5  -2  368.40    4.88   0
  -5  -5  -1  188.52    4.11   0
  -3  -4  -5    6.65    2.63   0
  -3  -4   0  631.39    4.20   0
  -2  -3   1  388.71    2.86   0
  -2  -2  -9  196.57    2.19   0
  -2  -2   3 1414.18    3.85   0
  -2   9   0   32.50    3.13   0
  -2  10  -2   31.77    3.12   0
  -1   4   3  552.46    3.20   0
  -1   8  -1   11.51    2.77   0
  -1   9  -8   82.89    3.74   0
  -1   9  -4  131.85    3.78   0
   0   2   1 5125.07    5.79   0
   0   3 -10  104.15    1.74   0
   0   3   1  339.23    2.18   0
   0   5 -10  334.60    3.25   0
   0   7  -7  195.20    3.85   0
   0   7  -4   43.69    2.89   0
  -7  -5   2   61.18    4.02   0
  -7  -4   5   41.25    3.33   0
  -6  -1   8   13.18    1.97   0
  -5  -5  -4   69.39    3.47   0
  -5  -5   0   35.66    3.32   0
  -5  -4   4  426.86    4.15   0
  -3   4   6  545.79    2.72   0
  -3   6   5   58.01    2.44   0
  -3   9   2  136.99    3.45   0
  -2   0 -12   91.96    1.24   0
  -2   1   5 1037.12    1.01   0
  -2   3   5  888.59    2.71   0
  -2  10  -3   45.47    3.51   0
  -1  -2  -7   94.22    1.72   0
  -1  -1  -9  216.07    1.62   0
  -1   7   0 1387.32    6.36   0
  -1   9  -7    3.64    3.17   0
  -1   9  -6    8.94    3.28   0
  -1   9  -5   17.19    3.11   0
   0  -1  -5  642.99    1.76   0
   0  -1  -2  594.46    1.63   0
   0   6  -9   93.13    2.66   0
   0   6  -2  245.01    3.22   0
   0   7  -6  534.05    4.64   0
   0   7  -5   69.15    3.04   0
  -7   0   9    3.16    1.82   0
  -6  -5   2  220.64    4.35   0
  -5  -5  -5   96.97    3.58   0
  -5  -5   1   33.35    3.19   0
  -5   0   8   39.13    1.45   0
  -5   6   7  104.63    2.40   0
  -4  -5  -3   37.18    3.43   0
  -4  -5  -2  150.02    3.56   0
  -4  -3   5   10.91    2.37   0
  -4  -2   6 1312.92    4.39   0
  -3  -4  -6   17.02    2.27   0
  -3  -3  -9   83.22    2.43   0
  -3   7   4  176.62    2.96   0
  -3   8   3   -1.97    2.58   0
  -2   5   4  251.56    2.83   0
  -2   8   1  346.19    4.14   0
  -2   9  -1   17.02    2.82   0
  -2  10  -4   41.91    3.57   0
  -1   0   3 4942.11    2.53   0
  -1   5   2  225.05    2.82   0
  -1   6 -12   16.60    2.32   0
  -1   8  -2  157.39    3.39   0
   0   4   0 1238.08    4.33   0
   0   5  -1  184.98    2.75   0
   0   6  -3  152.69    3.24   0
  -7  -2   8   33.29    2.78   0
  -5  -5   2    1.23    2.93   0
  -5  -3   6  522.22    3.74   0
  -5  -2   7  105.47    2.46   0
  -4  -5   0  544.00    4.72   0
  -4  -4  -8  113.44    3.16   0
  -4   4   7  149.92    1.75   0
  -4   6   6   56.66    2.00   0
  -2  -3   2 1449.11    4.69   0
  -2  -1 -11  102.68    1.70   0
  -2   2   5  648.58    1.76   0
  -2   6   3   51.47    2.65   0
  -1  -2   1   59.97    1.36   0
  -1   3   3  338.56    2.12   0
  -1   7 -11   36.80    2.59   0
  -1   8  -3  102.76    3.32   0
   0   5  -9  106.96    2.69   0
   0   6  -8    1.37    2.29   0
  -7  -5   4   14.10    3.29   0
  -7  -4   6  256.97    4.43   0
  -4  -5  -5   12.36    3.25   0
  -4   7   5   25.36    2.66   0
  -3  -4  -7   17.20    2.50   0
  -3  -3   4 1187.75    4.47   0
  -3  -2 -11   46.33    2.01   0
  -3   9   1  179.65    3.73   0
  -3  10  -1   30.63    3.31   0
  -2  -4  -2  229.51    3.03   0
  -2  -4  -1   19.86    2.35   0
  -2   9  -2   99.89    3.45   0
  -1  -3  -4   66.12    2.06   0
  -1  -3  -3  193.72    2.32   0
  -1   3 -12  197.88    1.91   0
  -1   7  -1  309.95    3.62   0
  -1   8  -8  161.73    3.55   0
  -1   8  -4   59.54    3.09   0
   0   5  -2   95.91    2.32   0
   0   6  -7   19.85    2.42   0
   0   6  -6   -3.97    2.45   0
   0   6  -5  173.67    3.07   0
   0   6  -4  757.95    4.57   0
  -6  -3   7   33.20    2.39   0
  -6   1   9   19.78    1.21   0
  -5  -5   3   45.68    3.15   0
  -5  -4   5   47.62    2.70   0
  -5   7   6  136.31    2.90   0
  -4  -4   4   41.83    2.51   0
  -4  -1   7  182.40    1.88   0
  -3  10  -2   41.65    3.60   0
  -2  -4   0    0.02    2.25   0
  -2  -3  -8   -3.15    1.89   0
  -2   8   0  315.72    3.86   0
  -1   4 -12   23.16    1.67   0
  -1   7 -10   39.92    2.56   0
  -1   8  -7  412.25    4.46   0
  -1   8  -6  212.27    3.83   0
  -1   8  -5  149.03    3.52   0
   0   2  -9  749.02    2.44   0
   0   3   0  103.61    1.56   0
   0   4  -9  181.26    2.37   0
   0   5  -8  228.85    3.06   0
  -7  -1   9  166.75    2.61   0
  -6  -6   1   -3.13    3.43   0
  -6   5   8   32.75    1.78   0
  -3  -5  -1   22.55    2.62   0
  -3  -4   3  704.76    4.11   0
  -3  -1   6  388.16    2.10   0
  -3   5   5  136.41    2.31   0
  -3   8   2    7.85    2.65   0
  -3   9   0   91.32    3.60   0
  -2  -4  -5  158.80    2.57   0
  -2  -2 -10  264.06    2.44   0
  -2   9  -3   39.99    3.20   0
  -1  -3  -5   14.31    1.62   0
  -1  -2  -8  132.61    1.78   0
  -1   6   0    3.17    2.16   0
  -1   7  -2   39.31    2.69   0
   0  -1  -6 1902.55    2.76   0
   0   4  -1 1848.59    5.13   0
   0   5  -3  608.18    3.78   0
  -6   0   9   55.07    1.71   0
  -5  -6  -3   11.36    3.41   0
  -5  -6   0  108.13    3.94   0
  -5  -5   4    7.62    3.00   0
  -5  -1   8  294.67    2.38   0
  -5   3   8   65.12    1.10   0
  -3  -5   0   35.83    2.62   0
  -3  -4  -8   73.13    2.73   0
  -3  -3 -10   46.20    2.22   0
  -3   3   6  520.72    2.11   0
  -3   7   3  359.49    3.62   0
  -3  10  -3  170.71    4.06   0
  -2  -4  -6  293.03    3.18   0
  -2  -4   1  753.20    4.22   0
  -2   0   5 1632.68    2.08   0
  -2   4   4  535.90    2.89   0
  -2   7   1    0.30    2.54   0
  -2   8  -1  182.98    3.39   0
  -2   9  -8   24.64    3.14   0
  -2   9  -5  347.70    4.70   0
  -2   9  -4   75.60    3.38   0
  -1  -3   0 1042.54    3.93   0
  -1   2   3 2337.19    3.54   0
  -1   4   2  512.67    2.84   0
  -1   5   1  948.06    4.19   0
  -1   7  -9  302.57    3.68   0
   0  -1  -1   18.96    0.66   0
   0   5  -7 1087.37    4.76   0
   0   5  -4  923.97    4.43   0
  -7  -3   8   62.43    3.06   0
  -5  -4   6   44.75    2.93   0
  -5  -3   7  480.39    3.83   0
  -4  -5   3  510.42    4.39   0
  -4  -3   6    3.11    1.89   0
  -3  -5   1  225.60    3.37   0
  -3   6   4  147.53    2.49   0
  -3  10  -4  202.47    4.18   0
  -2   6   2  514.47    3.94   0
  -2   9  -7   28.56    3.14   0
  -2   9  -6  307.90    4.38   0
  -1  -3  -6  186.34    2.32   0
  -1   1 -11  372.19    1.26   0
  -1   5 -11  140.10    2.60   0
  -1   6 -10  132.11    2.94   0
  -1   7  -3  582.28    4.39   0
   0   2   0 4894.61    5.59   0
   0   4  -8   20.36    1.95   0
   0   4  -2 1341.99    4.46   0
   0   5  -6  554.36    3.75   0
   0   5  -5  210.42    2.79   0
  -5  -6   2  204.60    4.12   0
  -5   5   7  179.60    2.38   0
  -4  -6  -2  116.11    3.76   0
  -4  -6   0   14.26    3.18   0
  -4   5   6   59.10    1.92   0
  -4   8   3   51.29    2.69   0
  -3  -5  -6  202.75    3.49   0
  -3  -3   5  711.72    3.63   0
  -3   8   1   21.40    2.74   0
  -3   9  -1   46.81    3.04   0
  -2  -3  -9    0.74    1.87   0
  -2   5   3  326.47    2.79   0
  -2   8  -2  108.46    3.13   0
  -1  -2   2  594.56    2.40   0
  -1   6  -1   43.32    2.38   0
  -1   7  -6   -7.24    2.82   0
  -1   7  -5   20.80    2.62   0
  -1   7  -4  369.91    3.85   0
   0   3  -1  127.89    1.67   0
  -7  -2   9   32.39    2.48   0
  -6  -4   7  142.68    3.24   0
  -5  -5   5   18.47    2.83   0
  -4  -6  -4  164.00    3.81   0
  -4  -6   1   14.35    3.09   0
  -4  -5   4  125.75    3.10   0
  -4  -2   7  310.03    2.44   0
  -4   3   7    7.30    1.06   0
  -4   6   5  428.38    3.53   0
  -4   7   4   -0.19    2.17   0
  -4   9   1   13.72    2.87   0
  -3  -5   2  102.23    2.97   0
  -3  -4  -9   10.77    2.32   0
  -2  -4  -7  494.40    3.67   0
  -2   7   0  104.24    2.84   0
  -1  -3   1 2610.59    5.75   0
   0   4  -7    4.71    1.73   0
  -6  -5   6  111.11    3.49   0
  -6  -1   9    0.82    1.60   0
  -6   6   7  152.94    2.56   0
  -5  -2   8    9.29    1.99   0
  -5   6   6   11.84    2.18   0
  -5   8   4   38.49    2.54   0
  -4  -6  -5   82.33    3.23   0
  -3  -2   6   83.34    1.84   0
  -3   7   2  523.74    4.28   0
  -3   9  -2   50.40    3.09   0
  -2  -5  -4   96.21    3.06   0
  -2  -5  -2 1019.03    5.34   0
  -2  -5  -1  232.09    3.30   0
  -2   6 -12   97.21    2.73   0
  -2   8  -9  130.27    3.19   0
  -2   8  -3   84.31    3.04   0
  -1  -3  -7  617.55    3.14   0
  -1   1   3 1390.03    1.71   0
  -1   5   0 1097.42    4.42   0
  -1   6  -9   37.40    2.36   0
  -1   6  -2  182.39    2.85   0
   0  -2  -3   37.66    1.49   0
   0   1  -8  476.67    1.49   0
   0   4  -4  657.48    3.39   0
  -6   7   6    5.62    2.24   0
  -5   7   5  199.54    2.95   0
  -4  -6   2    1.10    2.73   0
  -3  -6  -3  133.35    3.75   0
  -3  -6  -2  233.95    3.90   0
  -3  -6  -1  242.64    3.86   0
  -3  -5  -7   58.92    2.59   0
  -3  -5   3  236.49    3.27   0
  -3   8   0   66.73    2.99   0
  -3   9  -3   44.05    3.06   0
  -2  -5   0  372.46    3.72   0
  -2  -1   5  834.43    2.32   0
  -2   6   1 1182.74    5.10   0
  -2   8  -8   57.76    3.03   0
  -2   8  -7   22.38    3.16   0
  -2   8  -5    5.73    2.57   0
  -2   8  -4  109.47    3.21   0
  -1  -4  -4  860.86    4.36   0
  -1  -4  -3  114.41    2.46   0
  -1  -4  -2 1102.38    4.77   0
  -1  -4  -1 2593.70    6.83   0
  -1  -1 -10  436.60    1.67   0
  -1  -1   3 1113.11    2.30   0
  -1   3   2 3334.25    5.30   0
  -1   4   1    4.14    1.49   0
  -1   6  -8  155.45    3.14   0
   0  -2  -4  518.72    2.11   0
   0   2  -8  165.55    1.57   0
   0   4  -5  757.33    3.63   0
  -5  -7   1    5.27    3.83   0
  -5  -5   6  420.62    4.62   0
  -5  -4   7   42.40    2.42   0
  -4  -6   3   46.70    3.11   0
  -4  -5   5   72.90    3.25   0
  -4   8   2  105.63    3.03   0
  -4   9   0  106.79    3.30   0
  -3  -6  -4   70.52    3.15   0
  -3  -6   0  140.62    3.44   0
  -3   4   5    4.01    1.51   0
  -3   6   3   70.74    2.57   0
  -3   9  -8  145.77    3.84   0
  -3   9  -4    1.08    2.82   0
  -2  -5  -5  345.09    3.48   0
  -2  -5   1 1085.90    5.30   0
  -2  -4  -8   96.62    2.60   0
  -2  -4   3  817.53    4.17   0
  -2   3 -13  103.04    1.79   0
  -2   3   4  307.10    1.89   0
  -2   7 -10   11.06    2.81   0
  -2   7  -1  122.00    2.83   0
  -2   8  -6  101.54    3.24   0
  -1  -2  -9    0.87    1.26   0
  -1   3 -11  363.35    2.41   0
  -1   6  -3  486.17    3.67   0
   0  -2  -5   24.40    1.22   0
   0   3  -7 1072.22    3.68   0
   0   3  -2    1.36    1.20   0
  -6  -2   9   66.95    2.23   0
  -5  -7   2   11.78    3.82   0
  -4  -3   7    0.84    1.74   0
  -3  -6  -5    9.88    3.04   0
  -3  -6   1  306.39    4.04   0
  -3  -5  -8  129.50    3.19   0
  -3   5   4  390.26    2.98   0
  -3   8  -1   47.41    3.18   0
  -3   9  -7   20.95    3.03   0
  -3   9  -6   24.69    3.10   0
  -3   9  -5   40.73    3.25   0
  -2  -5  -6   46.09    2.65   0
  -2  -2 -11  231.19    2.09   0
  -2   5   2   25.11    1.84   0
  -1  -4  -5  827.42    3.98   0
  -1  -4   0   32.20    2.17   0
  -1  -3   2 2799.73    5.78   0
  -1   2 -11  106.00    1.44   0
  -1   5  -1  720.46    3.81   0
  -1   6  -7 1032.78    4.99   0
  -1   6  -6  412.91    3.64   0
  -1   6  -5   76.97    2.46   0
  -1   6  -4  509.52    3.76   0
   0  -1  -7 1078.05    1.91   0
   0   2  -1 2795.80    4.31   0
  -6  -4   8  129.36    3.10   0
  -5  -6   5  155.66    3.70   0
  -5  -3   8  128.20    2.45   0
  -5   8   3   60.56    2.76   0
  -4  -7  -1  136.17    4.03   0
  -4  -7   0  173.47    4.21   0
  -4  -6   4   81.87    3.50   0
  -4   7   3   11.96    2.24   0
  -4   9  -1  217.28    3.69   0
  -3  -6   2  367.36    4.20   0
  -3  -5   4  690.74    4.47   0
  -3  -3   6  125.05    2.20   0
  -3   7   1  264.43    3.30   0
  -2  -5   2   47.51    2.60   0
  -2  -3 -10   89.43    1.99   0
  -2  -2   5  817.86    3.00   0
  -2   4   3  741.02    3.06   0
  -2   5 -12   32.84    2.23   0
  -2   6 -11  202.64    3.17   0
  -2   7  -9   29.08    2.60   0
  -2   7  -2   62.91    2.55   0
  -1  -3  -8  440.73    2.78   0
  -1   4 -10    2.74    1.81   0
  -1   5  -9  208.34    2.58   0
   0  -2  -1 5248.90    5.97   0
   0   3  -6 1890.52    4.62   0
   0   3  -3  536.92    2.60   0
  -6   4   8  142.35    1.78   0
  -6   8   4   34.79    2.75   0
  -5  -7   3   -8.35    3.22   0
  -5   9   1   56.63    3.00   0
  -4  -7   1   72.52    3.62   0
  -3  -6  -6    6.48    2.59   0
  -3   2   6  135.28    1.04   0
  -3   8  -2  190.66    3.28   0
  -2   6   0  472.44    3.44   0
  -2   7  -3  355.37    3.58   0
  -1  -4  -6   45.55    1.82   0
  -1  -4   1   24.99    2.08   0
  -1  -2   3  222.36    1.61   0
  -1   5  -2  556.63    3.49   0
   0   3  -5  486.34    2.74   0
   0   3  -4  998.55    3.43   0
  -6  -3   9    4.88    2.42   0
  -5  -5   7  231.99    3.86   0
  -5   7   4  151.33    3.05   0
  -4  -7   2   87.88    3.65   0
  -4   4   6   96.65    1.70   0
  -4   6   4  746.01    3.98   0
  -4   9  -2  193.40    3.64   0
  -3  -6   3  117.47    3.28   0
  -2  -6  -3   53.52    3.01   0
  -2  -6  -2   47.60    2.95   0
  -2  -6  -1   76.93    3.17   0
  -2  -6   0   90.73    3.03   0
  -2  -5  -7    3.80    2.06   0
  -2  -4  -9   65.66    2.31   0
  -2  -4   4  573.50    3.61   0
  -2   7  -8   -2.06    2.42   0
  -2   7  -7  212.07    3.60   0
  -2   7  -4  289.75    3.47   0
  -1   5  -8  156.96    2.43   0
   0  -2  -6   46.20    1.20   0
  -6   7   5   22.11    2.47   0
  -5  -7   4   10.09    2.99   0
  -5  -6   6   43.58    3.10   0
  -5  -4   8    4.17    2.66   0
  -5   4   7    8.44    1.50   0
  -5   9   0    8.33    2.72   0
  -4  -7   3  170.79    3.86   0
  -4  -6   5  294.61    3.99   0
  -4  -4   7  123.13    2.63   0
  -4  -1   8  136.53    1.61   0
  -4   5   5   69.36    1.74   0
  -4   9  -3  150.14    3.53   0
  -3  -7  -3   67.23    3.33   0
  -3  -7  -2  148.78    3.88   0
  -3  -7  -1    4.50    3.25   0
  -3  -5   5  196.45    3.12   0
  -3   6   2  104.87    2.39   0
  -3   7   0  261.52    3.20   0
  -3   8  -3  480.91    4.25   0
  -2  -6  -4  134.31    3.06   0
  -2  -5   3    7.72    2.46   0
  -2  -3   5   43.28    2.06   0
  -2   6 -10  285.15    3.16   0
  -2   7  -6  862.72    5.00   0
  -2   7  -5  314.72    3.55   0
  -1  -5  -4  102.57    2.97   0
  -1  -5  -3  190.02    3.11   0
  -1  -5  -2   20.05    2.65   0
  -1  -4  -7   56.14    2.02   0
  -1   5  -7  160.95    2.83   0
  -1   5  -3  305.51    3.00   0
   0  -3  -3 1255.58    3.92   0
   0  -3  -2  584.67    3.00   0
   0   2  -2  737.30    2.35   0
  -6   5   7   28.59    1.93   0
  -6   6   6  133.71    2.74   0
  -5  -1   9   42.87    1.58   0
  -5   5   6  644.59    3.54   0
  -5   6   5    8.00    2.11   0
  -5   8   2  377.27    3.95   0
  -4  -2   8   90.00    1.89   0
  -4   7   2  176.39    2.95   0
  -4   9  -4   86.48    3.31   0
  -3  -7  -4   66.13    3.25   0
  -3  -6   4   96.00    3.00   0
  -3  -4   6  181.11    2.69   0
  -3   7 -11   33.51    2.51   0
  -3   8  -8   16.66    2.74   0
  -3   8  -7   69.26    3.07   0
  -3   8  -5  167.55    3.16   0
  -3   8  -4  348.69    3.94   0
  -2  -6  -5  120.81    2.98   0
  -2  -6   1   57.02    2.90   0
  -2   5 -11    7.02    2.11   0
  -2   5   1   40.49    1.80   0
  -2   6  -1  412.81    3.34   0
  -1  -5   0  483.88    4.01   0
  -1  -4   2  228.21    2.68   0
  -1  -3   3 1063.89    3.62   0
  -1   3   1  868.41    2.79   0
  -1   4  -9  265.79    2.61   0
  -1   5  -6   -5.53    2.44   0
  -1   5  -4  199.76    2.70   0
  -6  -4   9   68.74    3.03   0
  -5  -2   9  289.45    2.65   0
  -4  -7   4  106.58    3.55   0
  -4   9  -7   18.00    2.96   0
  -4   9  -6  107.40    3.42   0
  -4   9  -5   88.18    3.35   0
  -3  -2   7  366.90    2.33   0
  -3  -1   7  254.60    1.64   0
  -3   5   3  759.85    3.73   0
  -3   8  -6  103.75    3.06   0
  -2  -6   2  436.30    4.25   0
  -2  -5  -8   13.66    2.31   0
  -2   6  -9  187.61    2.85   0
  -1  -5  -5  311.82    3.13   0
  -1   2   2  141.17    1.08   0
  -1   4  -1    0.93    1.42   0
   0  -3  -5  941.43    3.34   0
   0  -2   0 5035.87    5.81   0
  -6   8   3   84.31    2.76   0
  -6   9   1   72.22    3.07   0
  -5  -6   7   13.99    2.82   0
  -4  -6   6  224.04    3.64   0
  -4  -5   7   24.94    2.81   0
  -4  -3   8  131.67    2.53   0
  -4   8  -1   -4.24    2.53   0
  -3   7 -10  400.30    3.88   0
  -3   7  -1   56.47    2.44   0
  -2  -6  -6  209.71    3.26   0
  -2  -5   4    6.47    2.36   0
  -2   6  -2  170.14    2.66   0
  -1  -5   1 1194.85    5.47   0
   0   2  -3  432.27    1.84   0
  -5  -5   8   63.88    2.83   0
  -5   8   1   12.93    2.55   0
  -5   9  -2   -2.54    2.77   0
  -3  -7   3  174.61    3.85   0
  -3  -6   5    1.65    2.74   0
  -3  -5   6  233.88    3.30   0
  -3   6   1  365.68    3.12   0
  -2  -7  -2  172.64    3.73   0
  -2  -7  -1  195.41    3.92   0
  -2  -7   0  365.14    4.38   0
  -2  -6   3  566.91    4.48   0
  -2  -4   5  381.38    3.12   0
  -2   4   2  325.48    2.24   0
  -2   6  -8  129.01    2.66   0
  -2   6  -3   34.49    2.26   0
  -1  -5  -6    1.84    1.91   0
   0   2  -5  223.60    1.50   0
;
_shelx_hkl_checksum     51935
_shelx_res_file
;
TITL hd0818 in P -1
    hd0818.res
    created by SHELXL-2018/3 at 10:22:04 on 16-Mar-2020
CELL   0.71073     7.5770   7.6838  10.2038  101.843   90.893  104.642
ZERR         2     0.0006   0.0006   0.0008    0.006    0.006    0.006
REM Gitterkonstanten aus 10380 Reflexen mit 2.8-28.4 Grad V=561.11(7)
REM farbloser Block Tmin=0.1948,Tmax=0.4597
LATT  1
SFAC  C   H   O   BR
UNIT   22   34   4   2
OMIT -1 2 5
OMIT -1 2 2
OMIT -1 2 1
OMIT 1  -2   8
L.S.      5
FMAP      2
PLAN     -10 .5 -.5
TEMP -153
SIZE  0.280  0.320  0.380
ACTA
CONF
BOND $H
WGHT    0.014100    2.014800
FVAR       0.86124
BR1   4    0.690714    0.738587    0.455936    11.00000    0.02067    0.02777 =
         0.02333    0.00432   -0.00350    0.00805
C1    1    0.526839    0.719885    0.305649    11.00000    0.01792    0.02069 =
         0.01721    0.00494   -0.00009    0.00251
C2    1    0.527505    0.568538    0.187284    11.00000    0.01689    0.02231 =
         0.02213    0.00262    0.00359    0.00235
AFIX  23
H2A   2    0.653108    0.553370    0.179600    11.00000   -1.20000
H2B   2    0.491553    0.603426    0.104621    11.00000   -1.20000
AFIX   0
C3    1    0.397100    0.384755    0.198209    11.00000    0.01812    0.01786 =
         0.02448    0.00419    0.00109    0.00502
AFIX  23
H3A   2    0.383050    0.297930    0.110069    11.00000   -1.20000
H3B   2    0.453460    0.332706    0.263967    11.00000   -1.20000
AFIX   0
C4    1    0.208521    0.397036    0.240391    11.00000    0.01615    0.01690 =
         0.02281    0.00561   -0.00050    0.00342
AFIX  13
H4    2    0.217565    0.462069    0.336747    11.00000   -1.20000
AFIX   0
C5    1    0.099476    0.482573    0.155890    11.00000    0.01463    0.01960 =
         0.02336    0.00730   -0.00113    0.00294
AFIX  13
H5    2    0.143866    0.470280    0.063509    11.00000   -1.20000
AFIX   0
C6    1    0.096247    0.681149    0.209515    11.00000    0.01942    0.02192 =
         0.02488    0.00546   -0.00291    0.00770
AFIX  23
H6A   2    0.059598    0.693629    0.302984    11.00000   -1.20000
H6B   2    0.001262    0.708981    0.155601    11.00000   -1.20000
AFIX   0
C7    1    0.278519    0.825897    0.208193    11.00000    0.02418    0.01992 =
         0.02898    0.00649   -0.00573    0.00571
AFIX  23
H7A   2    0.329199    0.797994    0.119793    11.00000   -1.20000
H7B   2    0.254789    0.948843    0.219350    11.00000   -1.20000
AFIX   0
C8    1    0.418366    0.832143    0.316838    11.00000    0.01981    0.01723 =
         0.02532    0.00193   -0.00190    0.00140
AFIX  43
H8    2    0.429359    0.921776    0.398046    11.00000   -1.20000
AFIX   0
O9    3    0.097566    0.212108    0.224453    11.00000    0.01451    0.01780 =
         0.03312    0.00880    0.00071    0.00403
C10   1   -0.087562    0.220223    0.214719    11.00000    0.01422    0.02136 =
         0.02810    0.00876   -0.00022    0.00425
O11   3   -0.084975    0.368632    0.148989    11.00000    0.01594    0.02322 =
         0.03748    0.01363   -0.00473    0.00192
C12   1   -0.198602    0.042219    0.125756    11.00000    0.01970    0.02515 =
         0.03086    0.00641    0.00027    0.00165
AFIX 137
H12A  2   -0.149514    0.026435    0.037059    11.00000   -1.50000
H12B  2   -0.326342    0.046279    0.116452    11.00000   -1.50000
H12C  2   -0.191901   -0.061399    0.166112    11.00000   -1.50000
AFIX   0
C13   1   -0.159184    0.257688    0.353373    11.00000    0.01993    0.03033 =
         0.02882    0.00648    0.00342    0.00578
AFIX 137
H13A  2   -0.081067    0.372480    0.407651    11.00000   -1.50000
H13B  2   -0.158069    0.155628    0.397053    11.00000   -1.50000
H13C  2   -0.284551    0.269087    0.344726    11.00000   -1.50000
AFIX   0
HKLF 4
REM  hd0818 in P -1
REM wR2 = 0.0871, GooF = S = 1.147, Restrained GooF = 1.147 for all data
REM R1 = 0.0337 for 2481 Fo > 4sig(Fo) and 0.0371 for all 2631 data
REM 129 parameters refined using 0 restraints
END
WGHT      0.0203      1.5641
REM Highest difference peak  0.730,  deepest hole -0.472,  1-sigma level  0.093
Q1    1  -0.1182  0.3464  0.4543  11.00000  0.05    0.73
Q2    1   0.5022  0.8623  0.5375  11.00000  0.05    0.61
Q3    1   0.3025  0.5428  0.4600  11.00000  0.05    0.56
Q4    1   0.1707  0.4612  0.1973  11.00000  0.05    0.52
Q5    1   0.9198  1.0621  0.5441  11.00000  0.05    0.51
Q6    1   0.6705  0.7581  0.5745  11.00000  0.05    0.48
Q7    1   0.6994  0.6647  0.3377  11.00000  0.05    0.45
Q8    1   0.4506  0.4873  0.2022  11.00000  0.05    0.45
Q9    1   0.6778  0.7684  0.3541  11.00000  0.05    0.44
Q10   1   0.6949  0.8802  0.4734  11.00000  0.05    0.37
;
_shelx_res_checksum     53018
data_global
_journal_date_recd_electronic     2020-09-24
_journal_date_accepted     2020-09-25
_journal_name_full     'IUCrData'
_journal_year     2020
_journal_volume     5
_journal_issue      9
_journal_page_first     0
_journal_page_last     0
_journal_paper_category     HO
_journal_paper_doi     10.1107/S2414314620013024
_journal_coeditor_code     BT4098
_publ_contact_author_name     'Heiner Detert'
_publ_contact_author_address
;
Johannes Gutenberg University Mainz
Department of Chemistry
Duesbergweg 10-14
55099 Mainz
Germany
;
_publ_contact_author_email     'detert@uni-mainz.de'
_publ_contact_author_fax     '+496131-3925338'
_publ_contact_author_phone     '+496131-3924189'
_publ_section_title
;\
<i>rac</i>-(<i>E</i>,<i>trans</i>)-4-Bromo-10,10-dimethyl-9,11-\
dioxabicyclo[6.3.0]undec-4-ene
;
_publ_section_title_footnote     .
loop_
    _publ_author_name
    _publ_author_address
    'Schollmeyer, Dieter'
;
Johannes Gutenberg University Mainz
Department of Chemistry
Duesbergweg 10-14
55099 Mainz
Germany
;
    'Heidrich, Maximilian'
;
Johannes Gutenberg University Mainz
Department of Chemistry
Duesbergweg 10-14
55099 Mainz
Germany
;
    'Detert, Heiner'
;
Johannes Gutenberg University Mainz
Department of Chemistry
Duesbergweg 10-14
55099 Mainz
Germany
;
_publ_section_synopsis
;
In the title compound, C~11~H~17~BrO~2~, a cyclooctene ring in a twist-boat
conformation and a dioxolane ring with a distorted envelope conformation are
annulated in a <i>trans</i> configuration. Alternating strands of single
enantiomers build up the crystal. Within the strands, the molecules are
connected by weak  C---H...O hydrogen bonds.
;
