# Supplementary material for: rac-(E,trans)-4-Bromo-10,10-dimethyl-9,11-dioxabi­cyclo­[6.3.0]undec-4-ene
Source: IUCrdata. 2020 Sep 30;5(Pt 9):x201302. doi: 10.1107/S2414314620013024 (PMC9462276; doi:10.1107/S2414314620013024)
Supplement: Supplementary file 2 [file x-05-x201302-Isup2.hkl]

data_I                                                                          
_shelx_title ' hd0818 in P -1'                                                  
_shelx_refln_list_code          4                                               
_shelx_F_calc_maximum      112.36                                               
_exptl_crystal_F_000       268.00                                               
_reflns_d_resolution_high  0.7596                                               
                                                                                
loop_                                                                           
 _space_group_symop_operation_xyz                                               
 'x, y, z'                                                                      
 '-x, -y, -z'                                                                   
                                                                                
_cell_length_a     7.5770                                                       
_cell_length_b     7.6838                                                       
_cell_length_c    10.2038                                                       
_cell_angle_alpha 101.843                                                       
_cell_angle_beta   90.893                                                       
_cell_angle_gamma 104.642                                                       
                                                                                
_shelx_F_squared_multiplier     1.000                                           
                                                                                
loop_                                                                           
 _refln_index_h                                                                 
 _refln_index_k                                                                 
 _refln_index_l                                                                 
 _refln_F_squared_calc                                                          
 _refln_F_squared_meas                                                          
 _refln_F_squared_sigma                                                         
 _refln_observed_status                                                         
   2   0   0        756.53        805.89         8.72 o                         
   3   0   0        256.25        230.80         6.73 o                         
   4   0   0        160.87        212.39         1.71 o                         
   5   0   0       2581.38       2694.04        28.00 o                         
   6   0   0         14.40         22.13         3.48 o                         
   7   0   0         25.11         33.97         2.24 o                         
   8   0   0        545.44        544.28         3.70 o                         
   9   0   0         34.55         37.78         2.89 o                         
  -9   1   0        190.58        204.80         4.95 o                         
  -8   1   0          6.42          5.61         3.62 o                         
  -7   1   0        981.16        988.06         9.21 o                         
  -6   1   0        433.44        420.60         2.74 o                         
  -5   1   0          1.01          3.37         4.45 o                         
  -4   1   0       1396.36       1369.37         9.11 o                         
  -3   1   0        553.04        577.33         7.60 o                         
  -2   1   0       6497.09       7246.40        92.76 o                         
  -1   1   0       1239.69       1412.46        10.41 o                         
   0   1   0       1166.41       1326.32         1.17 o                         
   1   1   0       1422.76       1579.17         9.63 o                         
   2   1   0       1356.03       1514.28        37.26 o                         
   3   1   0        749.07        804.08        10.25 o                         
   4   1   0        669.53        640.72         4.47 o                         
   5   1   0        372.98        365.01         4.91 o                         
   6   1   0        551.86        536.98        16.90 o                         
   7   1   0        343.06        377.03         5.08 o                         
   8   1   0          0.39          9.48         2.45 o                         
   9   1   0         62.88         62.16         2.74 o                         
  -9   2   0          0.28         -0.47        10.04 o                         
  -8   2   0        286.70        266.15         9.48 o                         
  -7   2   0        591.23        625.07        11.02 o                         
  -6   2   0        168.44        170.68         2.22 o                         
  -5   2   0       2161.13       2194.53         5.63 o                         
  -4   2   0        550.37        619.84         3.35 o                         
  -3   2   0        986.06       1009.91         6.70 o                         
  -2   2   0       4204.49       4415.94        34.78 o                         
  -1   2   0        411.42        422.42         5.33 o                         
   0   2   0       6903.95       6691.73        95.22 o                         
   1   2   0       1378.40       1438.84        10.03 o                         
   2   2   0         76.92        127.19         3.13 o                         
   3   2   0       2488.98       2483.33         4.18 o                         
   4   2   0         95.07        110.96         1.85 o                         
   5   2   0       1730.03       1696.82         6.33 o                         
   6   2   0        128.52        123.06         2.47 o                         
   7   2   0         50.21         57.02         2.38 o                         
   8   2   0        403.84        403.74         4.89 o                         
  -9   3   0        326.93        327.82         5.97 o                         
  -8   3   0         41.57         38.98         2.43 o                         
  -7   3   0        665.37        655.60         3.41 o                         
  -6   3   0       1234.46       1219.00        11.21 o                         
  -5   3   0         39.26         48.95         1.64 o                         
  -4   3   0       2038.10       2092.14         4.60 o                         
  -3   3   0        426.44        412.76         3.47 o                         
  -2   3   0        589.38        580.23         4.41 o                         
  -1   3   0       1376.69       1254.92         1.91 o                         
   0   3   0        145.01        137.54         1.24 o                         
   1   3   0       1102.41       1399.88         5.45 o                         
   2   3   0        877.38        843.38        13.53 o                         
   3   3   0        114.04        103.86         1.35 o                         
   4   3   0       1508.84       1536.77        15.47 o                         
   5   3   0         37.55         35.92         2.06 o                         
   6   3   0        138.62        173.18         5.43 o                         
   7   3   0        142.50        144.56         3.05 o                         
   8   3   0         17.84         20.38         2.16 o                         
  -9   4   0          8.71         20.58         2.59 o                         
  -8   4   0         88.16        106.68         2.62 o                         
  -7   4   0        434.62        431.58        12.21 o                         
  -6   4   0        216.93        206.89         2.29 o                         
  -5   4   0       1580.66       1547.25        14.93 o                         
  -4   4   0        104.56        104.43         3.82 o                         
  -3   4   0        206.24        195.24         1.87 o                         
  -2   4   0       3295.31       3253.21        58.44 o                         
  -1   4   0         15.12         33.17        13.62 o                         
   0   4   0       1748.99       1733.63        37.16 o                         
   1   4   0         51.72         48.71         2.97 o                         
   2   4   0         11.00          4.54         3.45 o                         
   3   4   0        855.23        842.40         3.65 o                         
   4   4   0         54.68         52.72         2.72 o                         
   5   4   0        744.46        714.72         6.12 o                         
   6   4   0        450.21        490.10         3.65 o                         
   7   4   0          9.50         11.93         2.29 o                         
  -9   5   0        312.61        324.56         8.78 o                         
  -8   5   0          6.23          8.23         4.41 o                         
  -7   5   0         69.08         73.90         4.80 o                         
  -6   5   0       1724.60       1654.15         8.49 o                         
  -5   5   0        151.00        150.97         3.34 o                         
  -4   5   0       1182.71       1154.16         2.72 o                         
  -3   5   0        184.34        164.43         1.22 o                         
  -2   5   0        235.51        233.02         1.35 o                         
  -1   5   0       1609.17       1490.57         4.58 o                         
   0   5   0         11.69         86.50         9.09 o                         
   1   5   0        640.91        644.27         6.26 o                         
   2   5   0        563.32        511.63         8.80 o                         
   3   5   0         39.47         45.46         1.85 o                         
   4   5   0        787.35        755.18        15.83 o                         
   5   5   0         48.52         48.18         2.52 o                         
   6   5   0         86.76        100.73         2.91 o                         
  -9   6   0         17.01         10.81         2.51 o                         
  -8   6   0        393.68        408.80         7.90 o                         
  -7   6   0        326.87        331.68         2.57 o                         
  -6   6   0        107.19        101.36         1.85 o                         
  -5   6   0        269.01        267.21         1.95 o                         
  -4   6   0        371.38        351.12         2.60 o                         
  -3   6   0        172.38        207.74         1.70 o                         
  -2   6   0        660.26        642.11         2.93 o                         
  -1   6   0          0.46          4.27         2.91 o                         
   0   6   0        633.62        624.90         4.25 o                         
   1   6   0        549.04        550.24         6.15 o                         
   2   6   0        122.53        121.59         1.58 o                         
   3   6   0        198.96        209.19        11.96 o                         
   4   6   0         19.23         19.26         1.47 o                         
   5   6   0        148.01        141.48         3.01 o                         
   6   6   0        374.76        374.61         2.94 o                         
  -8   7   0        106.68         96.64         3.34 o                         
  -7   7   0         10.79         26.11         2.24 o                         
  -6   7   0        662.69        659.38         4.50 o                         
  -5   7   0          6.69          2.59         1.36 o                         
  -4   7   0         22.86         32.72         1.69 o                         
  -3   7   0        384.31        365.32         7.58 o                         
  -2   7   0        138.71        140.53         3.83 o                         
  -1   7   0       1853.75       1870.36         8.57 o                         
   0   7   0         43.90         48.94         3.71 o                         
   1   7   0         55.67         63.64         2.34 o                         
   2   7   0        503.86        500.94         8.63 o                         
   3   7   0         13.36         12.53         1.24 o                         
   4   7   0        245.04        244.20         6.45 o                         
  -7   8   0        213.33        204.35        10.97 o                         
  -6   8   0         11.91          7.03         1.57 o                         
  -5   8   0        151.99        159.36         2.21 o                         
  -4   8   0         37.30         57.44         4.66 o                         
  -3   8   0        102.73         89.96         4.03 o                         
  -2   8   0        427.93        425.65         5.20 o                         
  -1   8   0         22.54         21.46         3.95 o                         
   0   8   0        199.53        201.65         4.92 o                         
   1   8   0         63.03         67.61         4.14 o                         
   2   8   0          6.58          7.42         3.92 o                         
   3   8   0        156.41        154.95         1.86 o                         
  -6   9   0        221.93        230.50         2.58 o                         
  -5   9   0          5.56          9.48         1.30 o                         
  -4   9   0        137.70        143.97         4.45 o                         
  -3   9   0        151.83        123.12         4.85 o                         
  -2   9   0          0.41         43.82         4.22 o                         
  -1   9   0        283.95        296.69         5.30 o                         
   0   9   0        193.86        188.34         5.23 o                         
   1   9   0          1.09         -4.15         4.15 o                         
   3 -10   1         32.46         41.29         4.46 o                         
  -1  -9   1         36.17         41.16         4.48 o                         
   0  -9   1        116.64        113.79         4.93 o                         
   1  -9   1        140.49        143.28         4.85 o                         
   2  -9   1         19.53         22.95         3.80 o                         
   3  -9   1         66.41         63.11         4.10 o                         
   4  -9   1        290.30        292.93         4.97 o                         
   5  -9   1         17.11         17.20         1.44 o                         
   6  -9   1        183.81        192.41         2.39 o                         
  -3  -8   1        189.64        178.28         1.51 o                         
  -2  -8   1          1.28          2.94         3.80 o                         
  -1  -8   1         76.20         81.38         4.53 o                         
   0  -8   1        581.55        628.79         6.44 o                         
   1  -8   1          8.11         15.52         3.73 o                         
   2  -8   1        251.95        246.69         4.57 o                         
   3  -8   1         74.01         63.92         4.29 o                         
   4  -8   1          2.97          3.29         5.26 o                         
   5  -8   1        838.83        890.74         3.40 o                         
   6  -8   1         46.21         42.24         1.52 o                         
   7  -8   1        241.81        236.23         8.90 o                         
  -5  -7   1         20.84         24.29         9.70 o                         
  -4  -7   1         91.16         95.59         1.90 o                         
  -3  -7   1          0.59          1.49         1.14 o                         
  -2  -7   1        296.94        290.31         4.58 o                         
  -1  -7   1        324.39        367.76         5.19 o                         
   0  -7   1        458.80        440.29         5.33 o                         
   1  -7   1        357.73        417.87         4.88 o                         
   2  -7   1        178.67        164.48         3.82 o                         
   3  -7   1         73.38         77.50         0.74 o                         
   4  -7   1        781.57        801.32         2.83 o                         
   5  -7   1          1.26          3.70         2.65 o                         
   6  -7   1        282.22        281.17         2.14 o                         
   7  -7   1        183.61        198.84         2.40 o                         
   8  -7   1         12.53          9.15         1.94 o                         
  -6  -6   1          2.78         -1.23         2.36 o                         
  -5  -6   1        258.19        264.00         5.15 o                         
  -4  -6   1         15.19         20.25         1.41 o                         
  -3  -6   1        432.34        440.58        16.93 o                         
  -2  -6   1         31.25         68.52         4.94 o                         
  -1  -6   1         21.99         21.16         0.64 o                         
   0  -6   1       2488.99       2469.79         8.80 o                         
   1  -6   1         61.65         58.40         3.21 o                         
   2  -6   1        635.77        556.54         4.50 o                         
   3  -6   1         97.63        151.90         1.33 o                         
   4  -6   1          7.88         10.60         2.55 o                         
   5  -6   1       1382.73       1346.09        16.11 o                         
   6  -6   1        173.27        162.00         1.88 o                         
   7  -6   1         36.66         36.01         2.09 o                         
   8  -6   1        269.97        278.17         2.75 o                         
   9  -6   1         23.90         27.30         4.52 o                         
  -7  -5   1        196.56        175.89         3.60 o                         
  -6  -5   1         92.13        100.31         3.05 o                         
  -5  -5   1         38.84         46.77         2.31 o                         
  -4  -5   1         84.03         98.68         4.58 o                         
  -3  -5   1        332.58        323.60        12.38 o                         
  -2  -5   1       1541.87       1483.19         6.52 o                         
  -1  -5   1       1624.85       1541.36        38.85 o                         
   0  -5   1        233.71        249.39         3.71 o                         
   1  -5   1       1029.56        971.31         5.14 o                         
   2  -5   1        856.49        894.59         1.77 o                         
   3  -5   1        618.78        628.75        20.46 o                         
   4  -5   1        582.42        568.17        13.58 o                         
   5  -5   1         16.80         18.32         1.96 o                         
   6  -5   1        193.58        192.25         4.65 o                         
   7  -5   1        382.63        372.38         7.46 o                         
   8  -5   1        160.35        168.86         2.89 o                         
   9  -5   1        268.94        273.97         3.32 o                         
  -7  -4   1         30.26         23.12         7.29 o                         
  -6  -4   1        135.28        132.88         2.56 o                         
  -5  -4   1        890.16        873.06         5.08 o                         
  -4  -4   1        187.10        175.27         1.93 o                         
  -3  -4   1        270.01        278.13         1.74 o                         
  -2  -4   1        973.10        970.30        28.55 o                         
  -1  -4   1         26.35         32.59         0.63 o                         
   0  -4   1       2617.82       2492.24         6.92 o                         
   1  -4   1          2.24          1.25         1.91 o                         
   2  -4   1         63.84         57.29         0.70 o                         
   3  -4   1       1890.34       1885.65        33.95 o                         
   4  -4   1         41.83         37.56         1.27 o                         
   5  -4   1       1641.33       1583.35         7.13 o                         
   6  -4   1         59.08         67.55         2.02 o                         
   7  -4   1          7.19         23.99         2.05 o                         
   8  -4   1        767.91        777.48        19.27 o                         
   9  -4   1         20.01         19.64         4.81 o                         
  -8  -3   1         22.01         23.34         2.72 o                         
  -7  -3   1        283.01        309.03         3.33 o                         
  -6  -3   1        478.32        513.07         5.84 o                         
  -5  -3   1        151.40        146.66         2.36 o                         
  -4  -3   1       1013.71        943.01        10.07 o                         
  -3  -3   1        179.22        163.83         3.51 o                         
  -2  -3   1        574.87        538.23         7.91 o                         
  -1  -3   1       3168.95       3470.08        49.05 o                         
   0  -3   1        160.06        172.42         2.25 o                         
   1  -3   1       2648.67       2688.15        31.06 o                         
   2  -3   1       2031.99       2146.46        23.62 o                         
   3  -3   1         85.85         82.75         5.50 o                         
   4  -3   1       2236.77       2345.38         5.02 o                         
   5  -3   1         92.55        107.90         2.10 o                         
   6  -3   1       1218.12       1195.15         5.05 o                         
   7  -3   1        321.65        322.97         2.81 o                         
   8  -3   1          4.77          9.65         2.34 o                         
   9  -3   1        345.48        347.33         3.51 o                         
  -8  -2   1        210.71        211.79         3.43 o                         
  -7  -2   1        186.33        191.24         3.00 o                         
  -6  -2   1        548.31        525.05         4.28 o                         
  -5  -2   1       1684.63       1689.20        15.44 o                         
  -4  -2   1         19.24         18.02         1.60 o                         
  -3  -2   1        149.59        126.47         1.45 o                         
  -2  -2   1        896.07        838.83         5.41 o                         
  -1  -2   1         73.92         78.12         1.17 o                         
   0  -2   1       3488.31       3353.10       222.62 o                         
   1  -2   1        444.70        484.83        12.19 o                         
   2  -2   1        599.00        606.13        15.55 o                         
   3  -2   1       1293.10       1321.47        10.50 o                         
   4  -2   1         34.53         37.85         1.29 o                         
   5  -2   1       1539.98       1593.78        31.86 o                         
   6  -2   1       1086.75       1135.16        13.85 o                         
   7  -2   1         17.36         37.95         5.76 o                         
   8  -2   1        529.45        494.48         7.62 o                         
   9  -2   1         29.74         26.64         6.95 o                         
  -9  -1   1        130.44        131.45         3.00 o                         
  -8  -1   1          3.56          8.35         3.74 o                         
  -7  -1   1        191.09        214.74         2.70 o                         
  -6  -1   1       1226.21       1218.24         4.05 o                         
  -5  -1   1        104.55        107.68         8.61 o                         
  -4  -1   1       1536.78       1570.95         9.60 o                         
  -3  -1   1        980.57        994.34        20.36 o                         
  -2  -1   1       3245.72       3465.32        15.44 o                         
  -1  -1   1       7426.90       8127.00        74.95 o                         
   1  -1   1         56.22         64.15         0.53 o                         
   2  -1   1       1195.70       1218.90        21.64 o                         
   3  -1   1          9.23         97.65         7.56 o                         
   4  -1   1       5223.19       5527.65        19.00 o                         
   5  -1   1        178.34        157.35         4.01 o                         
   6  -1   1        842.19        833.15         9.86 o                         
   7  -1   1       1188.27       1181.26        22.28 o                         
   8  -1   1          0.56         -2.64         2.64 o                         
   9  -1   1        201.51        210.97         6.12 o                         
  -9   0   1         11.58         10.75         2.58 o                         
  -8   0   1        479.44        488.96         4.81 o                         
  -7   0   1       1496.85       1471.71        25.85 o                         
  -6   0   1        242.31        226.47         6.27 o                         
  -5   0   1        959.89       1009.31         7.92 o                         
  -4   0   1        228.07        247.53         2.02 o                         
  -3   0   1       1029.55       1044.71         4.59 o                         
  -2   0   1       1915.49       1930.14        48.30 o                         
  -1   0   1       1912.09       1830.30       300.09 o                         
   1   0   1       1114.94       1235.48        19.45 o                         
   2   0   1       1596.20       1659.83         8.35 o                         
   3   0   1       3033.67       3233.73        11.90 o                         
   4   0   1          0.89          0.35         1.34 o                         
   5   0   1        530.25        556.29         4.25 o                         
   6   0   1       1031.47       1035.41         4.00 o                         
   7   0   1          3.61          7.41         2.16 o                         
   8   0   1        283.02        270.79         3.19 o                         
   9   0   1          1.86          2.45         5.93 o                         
  -9   1   1        421.53        434.38         4.01 o                         
  -8   1   1         26.67         30.30         4.50 o                         
  -7   1   1         44.89         56.94         9.07 o                         
  -6   1   1       1062.74       1079.75         6.63 o                         
  -5   1   1         34.71         38.28         2.91 o                         
  -4   1   1        263.80        212.12         6.03 o                         
  -3   1   1       2416.01       2459.40        13.11 o                         
  -2   1   1         19.11          8.57         0.73 o                         
  -1   1   1      12624.21      13422.66        59.63 o                         
   0   1   1         23.29         26.33         0.62 o                         
   1   1   1        383.06        359.22        14.24 o                         
   2   1   1       1656.43       1714.72        24.29 o                         
   3   1   1         25.21         30.74         2.03 o                         
   4   1   1       3736.25       3846.76        20.96 o                         
   5   1   1        274.25        271.18         2.41 o                         
   6   1   1          4.82          4.59         1.93 o                         
   7   1   1        704.59        702.87         7.58 o                         
   8   1   1         66.85         73.04         2.59 o                         
   9   1   1        376.07        362.42         3.73 o                         
  -9   2   1         43.46         39.98         4.34 o                         
  -8   2   1        509.07        554.23         4.31 o                         
  -7   2   1        644.84        649.82         3.50 o                         
  -6   2   1         10.87         43.56         3.40 o                         
  -5   2   1        571.19        545.33        22.18 o                         
  -4   2   1        309.61        302.20         4.06 o                         
  -3   2   1       1130.88       1123.05         3.81 o                         
  -2   2   1       2919.81       2841.19        24.04 o                         
   0   2   1       7090.67       7039.36        50.78 o                         
   1   2   1       1490.23       1463.99        42.51 o                         
   2   2   1       1630.73       1713.54         7.37 o                         
   3   2   1       1057.01       1062.20        19.97 o                         
   4   2   1        235.25        283.95         5.55 o                         
   5   2   1        158.52        168.13         2.12 o                         
   6   2   1        411.22        418.76         2.58 o                         
   7   2   1         25.79         22.64         3.48 o                         
   8   2   1        290.78        282.56         2.87 o                         
  -9   3   1        193.77        206.06         3.21 o                         
  -8   3   1        127.15        152.69         4.79 o                         
  -7   3   1        267.35        254.97         2.78 o                         
  -6   3   1        719.09        696.19         3.20 o                         
  -5   3   1          4.13          9.00         1.48 o                         
  -4   3   1        577.01        580.77         4.72 o                         
  -3   3   1       1616.62       1523.99         8.17 o                         
  -2   3   1        437.21        417.91         3.48 o                         
  -1   3   1       1267.77       1181.64         8.44 o                         
   0   3   1        459.51        448.28         6.16 o                         
   1   3   1         88.90        161.63        28.72 o                         
   2   3   1       2897.57       2775.71        24.29 o                         
   3   3   1          2.95          0.80         1.60 o                         
   4   3   1        953.02        951.41         5.14 o                         
   5   3   1        271.55        269.81         2.48 o                         
   6   3   1         39.87         50.38         2.23 o                         
   7   3   1        298.71        297.24         3.00 o                         
   8   3   1         23.30         28.70         2.49 o                         
  -9   4   1        196.88        203.16        15.49 o                         
  -8   4   1        242.07        263.11         3.04 o                         
  -7   4   1       1104.84       1097.48         4.88 o                         
  -6   4   1        189.34        184.46         4.58 o                         
  -5   4   1        540.85        541.79        13.48 o                         
  -4   4   1        186.95        187.28         3.62 o                         
  -3   4   1        498.23        470.43        11.15 o                         
  -2   4   1       2770.41       2746.91         4.52 o                         
  -1   4   1          0.86          6.58         1.08 o                         
   0   4   1        959.82        886.40         4.29 o                         
   1   4   1       3382.21       3501.62         4.43 o                         
   2   4   1         35.32         27.03         1.16 o                         
   3   4   1       1050.74       1049.18         5.06 o                         
   4   4   1         69.20         62.06         4.91 o                         
   5   4   1        118.36        123.11         2.04 o                         
   6   4   1        373.50        375.05         2.93 o                         
   7   4   1          2.03         13.49         2.52 o                         
  -9   5   1        195.42        195.10         3.11 o                         
  -8   5   1         78.67         74.38         3.94 o                         
  -7   5   1        174.76        160.35         3.86 o                         
  -6   5   1        810.56        798.58         7.15 o                         
  -5   5   1        105.47        129.50         1.73 o                         
  -4   5   1        425.76        403.18         8.76 o                         
  -3   5   1        733.69        686.51         2.75 o                         
  -2   5   1         67.65         59.51         3.17 o                         
  -1   5   1       1318.62       1308.42        19.83 o                         
   0   5   1        328.27        389.54        26.22 o                         
   1   5   1          6.31          7.48         4.00 o                         
   2   5   1        328.50        324.77         7.53 o                         
   3   5   1         26.34         34.06         2.48 o                         
   4   5   1        709.75        681.33         4.12 o                         
   5   5   1        250.08        252.98         2.27 o                         
   6   5   1          0.41         18.78         2.54 o                         
  -9   6   1         55.86         60.71         5.75 o                         
  -8   6   1         68.69         81.52         6.05 o                         
  -7   6   1        674.98        654.87        11.72 o                         
  -6   6   1          7.62         10.27         3.36 o                         
  -5   6   1        331.94        326.05        10.30 o                         
  -4   6   1        457.38        459.35         2.87 o                         
  -3   6   1        467.78        463.94        19.79 o                         
  -2   6   1       1642.41       1586.84        13.18 o                         
  -1   6   1        133.55        119.67         3.13 o                         
   0   6   1         26.78         26.60         0.92 o                         
   1   6   1        576.04        600.02         2.19 o                         
   2   6   1         39.27         75.99        17.67 o                         
   3   6   1        344.28        326.87         2.69 o                         
   4   6   1         74.26         84.74         1.99 o                         
   5   6   1         93.60        103.76         2.18 o                         
  -8   7   1        169.15        160.40         5.69 o                         
  -7   7   1         19.33         26.29         1.83 o                         
  -6   7   1        338.78        326.61        13.96 o                         
  -5   7   1        205.85        196.08         2.59 o                         
  -4   7   1        374.14        375.82         2.51 o                         
  -3   7   1        398.46        363.25         3.71 o                         
  -2   7   1          1.36          2.17         1.15 o                         
  -1   7   1        217.66        239.38         1.23 o                         
   0   7   1         85.39         89.76         4.01 o                         
   1   7   1         77.10         87.40        11.38 o                         
   2   7   1        246.84        238.15        15.09 o                         
   3   7   1         18.38         15.18         5.37 o                         
   4   7   1        191.26        206.47        14.39 o                         
  -7   8   1        162.99        147.16         2.88 o                         
  -6   8   1          1.75          1.59         2.18 o                         
  -5   8   1         21.90         21.03         2.27 o                         
  -4   8   1        523.89        564.71         9.33 o                         
  -3   8   1         19.90         26.51         1.31 o                         
  -2   8   1        439.53        466.73         5.58 o                         
  -1   8   1         97.35        107.68         4.76 o                         
   0   8   1         25.66         34.06         4.21 o                         
   1   8   1        311.59        321.68         5.37 o                         
   2   8   1        128.63        146.90         1.69 o                         
   3   8   1         92.37         97.14         2.00 o                         
  -6   9   1        115.73         97.37         4.14 o                         
  -5   9   1         92.69         78.34         1.81 o                         
  -4   9   1         16.68         18.52         0.83 o                         
  -3   9   1        232.85        242.20         5.03 o                         
  -2   9   1          9.06         44.96         4.27 o                         
  -1   9   1        265.52        282.46         5.61 o                         
   0   9   1         26.80         25.26         4.42 o                         
   1   9   1         16.25         15.19         4.25 o                         
   2 -10   2         43.15         42.83         4.21 o                         
   3 -10   2         57.30         56.15         4.85 o                         
  -2  -9   2         51.43         37.60         4.52 o                         
  -1  -9   2        243.87        244.51         5.57 o                         
   0  -9   2         29.14         37.88         4.52 o                         
   1  -9   2        132.05        134.41         5.22 o                         
   2  -9   2        131.33        134.67         4.65 o                         
   3  -9   2         67.49         67.95         4.17 o                         
   4  -9   2        266.24        260.74         4.91 o                         
   5  -9   2          1.42         -3.42         3.73 o                         
   6  -9   2        241.77        255.72         2.39 o                         
  -2  -8   2        135.50        123.36         4.73 o                         
  -1  -8   2         97.65         97.03         5.15 o                         
   0  -8   2        382.71        409.15         5.77 o                         
   1  -8   2        212.73        212.19         4.57 o                         
   2  -8   2        154.27        146.22         4.22 o                         
   3  -8   2        280.93        257.04         4.42 o                         
   5  -8   2        263.00        280.03        22.81 o                         
   6  -8   2         63.75         63.69         2.71 o                         
   7  -8   2         25.62         20.64         1.78 o                         
  -5  -7   2         19.19         20.61         2.68 o                         
  -4  -7   2        114.31        110.70         4.72 o                         
  -3  -7   2        100.19         93.65         3.37 o                         
  -2  -7   2         73.41         78.09         4.19 o                         
  -1  -7   2        630.96        666.65         6.20 o                         
   0  -7   2          5.13          4.62         3.48 o                         
   1  -7   2         52.93         53.00         3.63 o                         
   2  -7   2        108.77         84.81         3.44 o                         
   4  -7   2       1359.87       1310.27        45.33 o                         
   5  -7   2         90.60         97.13         1.74 o                         
   6  -7   2        165.97        190.00         1.95 o                         
   7  -7   2        462.82        464.78         9.01 o                         
   8  -7   2          2.62          5.02         2.33 o                         
  -6  -6   2         24.65         27.93         2.18 o                         
  -5  -6   2        277.65        301.41        10.75 o                         
  -4  -6   2          3.41         -0.99         1.93 o                         
  -3  -6   2        543.09        529.85        14.23 o                         
  -2  -6   2        560.19        558.03        17.14 o                         
  -1  -6   2        188.86        210.02         4.37 o                         
   0  -6   2        315.79        330.32         4.34 o                         
   1  -6   2        253.93        245.90         3.84 o                         
   2  -6   2        249.52        229.38         3.59 o                         
   3  -6   2       1310.57       1280.96         2.51 o                         
   4  -6   2         31.68         28.07         1.05 o                         
   5  -6   2        888.58        862.48         5.95 o                         
   6  -6   2        307.24        316.43        11.31 o                         
   7  -6   2        109.36        105.38         3.37 o                         
   8  -6   2        380.58        393.40         3.59 o                         
   9  -6   2          5.66         -2.49         2.49 o                         
  -7  -5   2        101.75         86.39         2.66 o                         
  -6  -5   2        305.02        303.36         4.15 o                         
  -5  -5   2          1.08          0.89         1.51 o                         
  -4  -5   2        280.01        262.97         5.18 o                         
  -3  -5   2        160.73        137.55         1.74 o                         
  -2  -5   2         60.79         62.67         1.30 o                         
  -1  -5   2        956.98        974.52        10.89 o                         
   0  -5   2         88.86        129.30         3.13 o                         
   1  -5   2        883.49        750.44         4.71 o                         
   2  -5   2        580.72        541.29         4.06 o                         
   3  -5   2         24.72         22.95         1.72 o                         
   4  -5   2       1502.30       1468.70        14.61 o                         
   5  -5   2        384.69        393.35         2.82 o                         
   6  -5   2         84.47        122.50        13.97 o                         
   7  -5   2        519.59        520.69        19.49 o                         
   8  -5   2          3.93         11.56         4.90 o                         
   9  -5   2        217.23        215.16         8.72 o                         
  -7  -4   2        117.20        121.39         2.73 o                         
  -6  -4   2         40.04         32.63         2.06 o                         
  -5  -4   2        151.59        160.07         8.59 o                         
  -4  -4   2        405.28        396.76         3.96 o                         
  -3  -4   2        762.45        806.42        14.61 o                         
  -2  -4   2       1554.25       1450.48        10.23 o                         
  -1  -4   2        295.96        306.39         2.90 o                         
   0  -4   2       1941.55       1809.25         6.01 o                         
   2  -4   2       1079.07       1218.85        13.82 o                         
   3  -4   2       1186.96       1168.49         6.45 o                         
   4  -4   2         11.95         11.01         1.74 o                         
   5  -4   2        417.13        412.23         6.23 o                         
   6  -4   2       1406.78       1405.71         6.43 o                         
   7  -4   2         18.22         59.15         9.38 o                         
   8  -4   2        726.09        729.08         4.06 o                         
   9  -4   2         16.63         15.32         5.49 o                         
  -8  -3   2         64.24         73.74         3.00 o                         
  -7  -3   2        272.64        274.95         3.24 o                         
  -6  -3   2        457.86        443.85         3.12 o                         
  -5  -3   2         10.29         14.78         1.96 o                         
  -4  -3   2         81.60         77.07         1.65 o                         
  -3  -3   2        561.06        554.81         5.69 o                         
  -2  -3   2       1917.09       1948.68         2.50 o                         
  -1  -3   2       3638.69       3724.23        23.27 o                         
   0  -3   2          2.49          4.35         1.35 o                         
   1  -3   2        621.62        606.68        32.09 o                         
   2  -3   2       2497.31       2580.10        72.03 o                         
   3  -3   2         69.47         76.18         1.08 o                         
   4  -3   2       1152.52       1148.70        11.24 o                         
   5  -3   2        452.98        464.77         2.39 o                         
   6  -3   2         46.53         46.05         7.45 o                         
   7  -3   2        570.53        546.22         3.64 o                         
   8  -3   2          5.48          8.41         3.69 o                         
   9  -3   2        182.07        196.09         4.31 o                         
  -8  -2   2        117.02        118.87         2.77 o                         
  -7  -2   2        576.76        587.25         4.64 o                         
  -6  -2   2         91.52         83.24         2.36 o                         
  -5  -2   2        449.07        441.11         2.83 o                         
  -4  -2   2          4.29         10.55         1.19 o                         
  -3  -2   2        611.31        583.60         6.88 o                         
  -2  -2   2       4972.07       5066.54        47.79 o                         
  -1  -2   2        724.90        772.56        11.87 o                         
   0  -2   2        625.94        994.02         3.17 o                         
   1  -2   2       5809.78       5976.36       198.92 o                         
   2  -2   2        229.17        241.92         2.70 o                         
   3  -2   2       5288.63       5637.27         6.19 o                         
   4  -2   2        148.62        184.87         1.64 o                         
   5  -2   2        629.76        625.46         7.11 o                         
   6  -2   2        911.91        916.38         7.67 o                         
   7  -2   2         53.64         89.71        11.55 o                         
   8  -2   2        568.37        583.48         8.53 o                         
   9  -2   2         26.65         35.61         4.31 o                         
  -9  -1   2        549.07        515.13         4.01 o                         
  -8  -1   2        271.48        281.76         2.70 o                         
  -7  -1   2        264.71        286.00         2.96 o                         
  -6  -1   2        269.95        265.43        15.65 o                         
  -5  -1   2         10.97         11.56         3.38 o                         
  -4  -1   2       1612.16       1648.73         8.04 o                         
  -3  -1   2        865.26        825.12        16.63 o                         
  -2  -1   2        796.35        871.89        15.11 o                         
  -1  -1   2       6703.35       6746.08        60.04 o                         
   1  -1   2       2615.57       2598.18        22.01 o                         
   2  -1   2        513.39        515.11         1.53 o                         
   3  -1   2         13.50        129.22        11.45 o                         
   4  -1   2       1209.95       1199.77        25.28 o                         
   5  -1   2        823.67        843.85        12.95 o                         
   6  -1   2        429.93        433.29         4.50 o                         
   7  -1   2        144.57        134.68         2.53 o                         
   8  -1   2         15.94         58.42         2.63 o                         
   9  -1   2        282.20        288.06         4.82 o                         
  -9   0   2         17.09         19.40         2.69 o                         
  -8   0   2        126.85        118.34         2.86 o                         
  -7   0   2        570.40        582.38         3.45 o                         
  -6   0   2        111.25        122.29         8.94 o                         
  -5   0   2        879.25        853.43        17.33 o                         
  -4   0   2       1138.35       1136.86        49.04 o                         
  -3   0   2       1456.90       1521.82        46.63 o                         
  -2   0   2       3999.47       3975.54         9.20 o                         
  -1   0   2        114.28        114.64         2.23 o                         
   0   0   2       1567.13       1931.45         3.60 o                         
   1   0   2       3812.04       3812.82        27.08 o                         
   2   0   2        922.95        948.44        46.86 o                         
   3   0   2       3680.17       3844.76        51.95 o                         
   4   0   2        239.18        238.23        10.23 o                         
   5   0   2         38.53         95.05        16.37 o                         
   6   0   2       2221.60       2249.79        25.29 o                         
   7   0   2         59.70         61.77         2.39 o                         
   8   0   2        482.40        480.41        11.89 o                         
   9   0   2         34.79         36.65         2.78 o                         
  -9   1   2        249.04        256.30         4.27 o                         
  -8   1   2        401.70        391.74        14.42 o                         
  -7   1   2        106.37        101.23         4.74 o                         
  -6   1   2        654.08        617.46         7.09 o                         
  -5   1   2        332.99        305.45        10.69 o                         
  -4   1   2       2979.78       3074.33        22.96 o                         
  -3   1   2       3056.64       3122.73        41.42 o                         
  -2   1   2        258.39        248.18         3.67 o                         
  -1   1   2       2327.86       2277.75         4.13 o                         
   0   1   2        757.97        805.30         4.63 o                         
   1   1   2        485.66        456.98         2.33 o                         
   2   1   2       1545.25       1515.82         3.70 o                         
   3   1   2        134.91        139.97         5.80 o                         
   4   1   2       1895.92       1927.61        22.97 o                         
   5   1   2        641.30        633.70        12.75 o                         
   6   1   2        438.90        426.75         6.00 o                         
   7   1   2        483.15        472.12         4.79 o                         
   8   1   2         48.45         47.99         9.48 o                         
   9   1   2         81.97         84.77         5.08 o                         
  -9   2   2         16.16         16.38         2.74 o                         
  -8   2   2        281.84        292.69         3.21 o                         
  -7   2   2        946.29        933.58         4.05 o                         
  -6   2   2         35.44         67.45         6.98 o                         
  -5   2   2        658.63        639.65        23.59 o                         
  -4   2   2       1842.82       1875.85         5.20 o                         
  -3   2   2        230.25        210.66         1.44 o                         
  -2   2   2       1334.75       1238.39         4.14 o                         
   0   2   2        193.31        169.56         1.29 o                         
   1   2   2       4055.01       3966.71        34.06 o                         
   2   2   2        744.81        746.08         4.87 o                         
   3   2   2       1422.99       1406.30        15.54 o                         
   4   2   2        209.39        235.21         2.01 o                         
   5   2   2          5.15         22.52         1.84 o                         
   6   2   2       1243.46       1205.83         4.27 o                         
   7   2   2         39.11         40.91         2.74 o                         
   8   2   2        165.48        149.22         3.09 o                         
  -9   3   2        414.60        433.59         8.66 o                         
  -8   3   2        144.96        144.05         5.02 o                         
  -7   3   2         15.96         17.16         2.19 o                         
  -6   3   2        513.15        515.47        20.32 o                         
  -5   3   2        660.36        661.70        10.43 o                         
  -4   3   2        451.65        474.86         3.94 o                         
  -3   3   2       1986.17       1896.36         4.77 o                         
  -2   3   2         49.24         44.57         1.42 o                         
  -1   3   2       4713.10       4603.66       101.36 o                         
   0   3   2        751.92        786.47         2.72 o                         
   1   3   2        528.32        512.12         4.83 o                         
   2   3   2        466.35        424.95         3.02 o                         
   3   3   2        108.34        106.96         1.99 o                         
   4   3   2        945.87        914.49         3.30 o                         
   5   3   2        915.41        901.98        13.16 o                         
   6   3   2          3.61         20.66         2.54 o                         
   7   3   2        317.02        312.47         7.31 o                         
   8   3   2         93.30         83.27         2.48 o                         
  -9   4   2        109.76        119.96        16.37 o                         
  -8   4   2        384.43        394.63         3.45 o                         
  -7   4   2        542.49        570.32         3.52 o                         
  -6   4   2        280.50        277.07         3.15 o                         
  -5   4   2        332.78        329.31         6.94 o                         
  -4   4   2        625.39        607.48         5.55 o                         
  -3   4   2        979.71        978.63         2.78 o                         
  -2   4   2        456.34        438.49         2.01 o                         
  -1   4   2        723.71        704.50         5.12 o                         
   0   4   2        575.01        527.07        23.76 o                         
   1   4   2       1537.82       1466.46        16.01 o                         
   2   4   2        306.70        310.13         3.92 o                         
   3   4   2        366.85        359.59         2.84 o                         
   4   4   2        723.26        718.47        10.47 o                         
   5   4   2          4.41          8.44         2.04 o                         
   6   4   2        254.30        257.91         2.90 o                         
   7   4   2          0.55         -2.89         2.89 o                         
  -9   5   2        174.23        177.21         4.70 o                         
  -8   5   2        598.95        613.92        12.65 o                         
  -7   5   2         44.37         38.81         2.58 o                         
  -6   5   2         98.84        103.71         7.58 o                         
  -5   5   2        100.01        120.07         4.40 o                         
  -4   5   2        214.63        209.40         5.07 o                         
  -3   5   2       1763.93       1759.26         4.73 o                         
  -2   5   2         32.20         34.25         1.44 o                         
  -1   5   2        298.95        302.52         1.53 o                         
   0   5   2       1143.42       1136.27        66.90 o                         
   1   5   2         34.49         39.94         7.33 o                         
   2   5   2       1417.87       1389.67        10.84 o                         
   3   5   2          3.94          6.66         1.62 o                         
   4   5   2        187.45        199.11         2.57 o                         
   5   5   2        451.66        501.64         3.19 o                         
   6   5   2          6.34         13.03         2.20 o                         
  -8   6   2         12.80         13.83         5.78 o                         
  -7   6   2        295.12        290.01        10.38 o                         
  -6   6   2         64.48         64.89         3.45 o                         
  -5   6   2        597.41        593.07        28.41 o                         
  -4   6   2        115.09        119.19         2.44 o                         
  -3   6   2         64.23        119.51        17.17 o                         
  -2   6   2        720.49        692.64         2.70 o                         
  -1   6   2        584.79        590.57        11.22 o                         
   0   6   2        492.47        472.41         4.59 o                         
   1   6   2        444.07        438.72         2.27 o                         
   2   6   2          8.36         51.57         8.33 o                         
   3   6   2        302.44        311.37         2.95 o                         
   4   6   2        156.87        155.81         2.63 o                         
   5   6   2          2.22          0.61         1.89 o                         
  -8   7   2        125.13        117.51         5.99 o                         
  -7   7   2         14.42         33.74         2.00 o                         
  -6   7   2        113.94        109.40         3.63 o                         
  -5   7   2        298.34        292.76         3.10 o                         
  -4   7   2        249.08        237.80         2.15 o                         
  -3   7   2        697.31        704.25         2.76 o                         
  -2   7   2         31.44         15.80         6.61 o                         
  -1   7   2         14.14         19.24         1.42 o                         
   0   7   2        332.73        339.03         6.97 o                         
   1   7   2         10.15         15.90         1.87 o                         
   2   7   2        241.65        246.27         8.47 o                         
   3   7   2        198.47        216.25         9.77 o                         
   4   7   2         20.34         18.93         1.79 o                         
  -7   8   2        192.73        184.40         3.49 o                         
  -6   8   2        114.39        102.75         2.78 o                         
  -5   8   2        511.35        527.83        13.37 o                         
  -4   8   2        142.84        139.52         1.84 o                         
  -3   8   2          2.03          6.22         2.99 o                         
  -2   8   2        274.82        277.75         1.98 o                         
  -1   8   2        293.97        327.14         5.64 o                         
   0   8   2         73.55         76.52         1.36 o                         
   1   8   2        140.52        129.62         1.89 o                         
   2   8   2         49.40         55.09         1.89 o                         
  -5   9   2        310.94        301.47         3.76 o                         
  -4   9   2         26.47         28.82         2.20 o                         
  -3   9   2        174.13        184.57         1.17 o                         
  -2   9   2         14.77         36.51         4.00 o                         
  -1   9   2          6.57          9.95         4.30 o                         
   0   9   2        148.35        156.78         4.92 o                         
   2 -10   3         51.59         61.30         4.73 o                         
   3 -10   3        218.44        230.15         5.47 o                         
  -2  -9   3        145.07        149.78         4.87 o                         
  -1  -9   3        437.56        480.88         6.54 o                         
   0  -9   3          4.68          8.35         4.34 o                         
   1  -9   3        156.66        152.33         4.95 o                         
   2  -9   3         56.89         53.91         4.31 o                         
   3  -9   3         68.10         59.39         4.13 o                         
   4  -9   3        207.04        202.42         4.76 o                         
   6  -9   3         51.51         46.94         7.64 o                         
  -2  -8   3        157.31        157.08         4.73 o                         
  -1  -8   3          6.73          4.19         4.40 o                         
   0  -8   3        155.75        146.60         5.28 o                         
   1  -8   3        119.05        138.54         4.48 o                         
   2  -8   3        103.80        113.67         4.10 o                         
   3  -8   3        695.97        648.35         5.73 o                         
   5  -8   3         79.07        118.74         7.39 o                         
   6  -8   3        110.54        115.73         4.08 o                         
   7  -8   3          0.63          0.20         2.35 o                         
  -5  -7   3          2.34          0.05         8.30 o                         
  -4  -7   3        247.79        237.37         4.33 o                         
  -3  -7   3        241.46        236.59         1.87 o                         
  -2  -7   3         55.22         72.65         4.10 o                         
  -1  -7   3        333.11        370.52         5.37 o                         
   0  -7   3        708.65        738.67         6.22 o                         
   1  -7   3        777.51        785.02         5.92 o                         
   2  -7   3        522.17        479.10         4.83 o                         
   4  -7   3        223.26        219.16         6.76 o                         
   5  -7   3        374.34        368.11         5.41 o                         
   6  -7   3        321.93        360.28         2.35 o                         
   7  -7   3        215.88        217.27         2.35 o                         
   8  -7   3          1.18          5.52         3.28 o                         
  -6  -6   3         78.10         86.48         2.03 o                         
  -5  -6   3        101.21        110.27         1.93 o                         
  -4  -6   3         51.62         57.41         3.50 o                         
  -3  -6   3        184.94        170.10         6.92 o                         
  -2  -6   3        767.37        757.60         6.99 o                         
  -1  -6   3        153.78        159.13         4.10 o                         
   0  -6   3        187.78        205.85         4.37 o                         
   1  -6   3        706.94        655.45         4.95 o                         
   2  -6   3         60.66         46.50         3.05 o                         
   3  -6   3       1441.49       1377.15         2.07 o                         
   4  -6   3         38.48         38.47         1.96 o                         
   5  -6   3         27.61         29.05         1.51 o                         
   6  -6   3        411.68        421.43        14.39 o                         
   7  -6   3         24.09         29.72         3.03 o                         
   8  -6   3        558.78        529.93         3.36 o                         
   9  -6   3         21.71         18.79         2.38 o                         
  -7  -5   3         76.87         72.18         2.83 o                         
  -6  -5   3        244.82        252.61         6.89 o                         
  -5  -5   3         64.21         64.79         2.04 o                         
  -4  -5   3        775.46        706.20        12.30 o                         
  -3  -5   3        358.84        334.00         9.85 o                         
  -2  -5   3         13.09          8.42         1.18 o                         
  -1  -5   3        584.45        571.87         1.58 o                         
   0  -5   3        831.07        819.94         5.10 o                         
   1  -5   3        502.71        411.88         4.04 o                         
   2  -5   3        385.88        366.75         1.53 o                         
   3  -5   3         34.10         39.72         2.54 o                         
   4  -5   3       1650.16       1596.97        18.31 o                         
   5  -5   3       1105.28       1082.75        16.47 o                         
   6  -5   3        681.98        692.00         6.61 o                         
   7  -5   3        476.83        483.82         3.02 o                         
   8  -5   3         68.36         64.35        10.56 o                         
   9  -5   3        164.35        138.62         2.96 o                         
  -7  -4   3        385.47        396.87         3.10 o                         
  -6  -4   3          0.42          4.40         2.38 o                         
  -5  -4   3        386.84        367.91         3.60 o                         
  -4  -4   3        207.97        194.12         3.94 o                         
  -3  -4   3        961.19        974.71        11.46 o                         
  -2  -4   3       1104.09       1071.90        20.44 o                         
  -1  -4   3          2.51          4.65         1.19 o                         
   0  -4   3        149.33        112.12         1.21 o                         
   1  -4   3       1785.74       1829.61         2.51 o                         
   2  -4   3        274.73        384.91        21.60 o                         
   3  -4   3       1457.68       1405.68        49.03 o                         
   4  -4   3         27.59         28.12         1.38 o                         
   5  -4   3        374.73        360.49         2.26 o                         
   6  -4   3       1119.81       1105.45         3.73 o                         
   7  -4   3         29.09         47.74         2.19 o                         
   8  -4   3        227.07        248.80         7.48 o                         
   9  -4   3        160.28        146.94         3.24 o                         
  -8  -3   3         57.63         55.69         2.99 o                         
  -7  -3   3         62.28         55.17         2.76 o                         
  -6  -3   3        221.50        232.47         2.93 o                         
  -5  -3   3        338.80        308.79         2.04 o                         
  -4  -3   3        622.53        585.33         5.61 o                         
  -3  -3   3        995.30        878.68         4.87 o                         
  -2  -3   3        122.90        128.53         1.11 o                         
  -1  -3   3       1501.44       1415.09        13.99 o                         
   0  -3   3        759.61        790.54        49.17 o                         
   1  -3   3       2373.01       2300.78         3.51 o                         
   2  -3   3        393.08        339.50         5.46 o                         
   3  -3   3         50.99         52.16         3.25 o                         
   4  -3   3       1375.43       1431.88        31.70 o                         
   5  -3   3       2902.74       2909.05        14.97 o                         
   6  -3   3          5.26          4.52         2.66 o                         
   7  -3   3        608.59        602.38        19.54 o                         
   8  -3   3         69.97         71.01         8.28 o                         
   9  -3   3        253.76        259.87         4.81 o                         
  -8  -2   3        147.07        146.33         2.89 o                         
  -7  -2   3        191.80        181.28         4.56 o                         
  -6  -2   3        110.34        108.48         2.48 o                         
  -5  -2   3        327.79        302.71         3.51 o                         
  -4  -2   3       1366.65       1377.96        20.31 o                         
  -3  -2   3       2223.30       2196.63        19.93 o                         
  -2  -2   3       1982.94       1898.13        19.38 o                         
  -1  -2   3        302.62        297.31         3.06 o                         
   0  -2   3        631.18        582.78         2.48 o                         
   1  -2   3       2148.86       2013.72        17.46 o                         
   2  -2   3       2275.43       2378.35        56.89 o                         
   3  -2   3       1352.73       1349.97        23.38 o                         
   4  -2   3        872.03        877.69        20.34 o                         
   5  -2   3        181.18        179.24         2.98 o                         
   6  -2   3       1249.32       1203.97        35.42 o                         
   7  -2   3         21.21         29.23         2.43 o                         
   8  -2   3        301.84        301.08         3.24 o                         
   9  -2   3        264.04        269.55         8.49 o                         
  -9  -1   3        196.31        182.94         3.63 o                         
  -8  -1   3        455.96        486.12         3.72 o                         
  -7  -1   3         42.58         61.49         5.30 o                         
  -6  -1   3        520.27        506.17         3.02 o                         
  -5  -1   3          9.31          6.05         4.08 o                         
  -4  -1   3        118.70        109.25         2.90 o                         
  -3  -1   3       1411.59       1368.93        16.21 o                         
  -2  -1   3         88.33        160.56        12.46 o                         
  -1  -1   3       1587.15       1509.17         9.65 o                         
   1  -1   3       1046.48       1034.60         9.23 o                         
   2  -1   3       6146.48       6267.38        50.86 o                         
   3  -1   3        477.73        583.30         2.25 o                         
   4  -1   3        603.21        595.05         2.52 o                         
   5  -1   3        947.40        950.03        21.21 o                         
   6  -1   3         28.86         32.14         2.05 o                         
   7  -1   3        459.04        464.95         6.18 o                         
   8  -1   3         52.42         59.75         7.97 o                         
   9  -1   3         82.55         92.59         3.17 o                         
  -9   0   3        131.22        139.61         3.15 o                         
  -8   0   3         94.45         96.05         2.79 o                         
  -7   0   3         76.12         81.58         9.77 o                         
  -6   0   3        179.71        213.63         9.29 o                         
  -5   0   3       1796.80       1829.24        60.89 o                         
  -4   0   3        504.99        468.07         3.44 o                         
  -3   0   3        304.22        275.37         1.69 o                         
  -2   0   3        901.73        845.48         7.39 o                         
  -1   0   3       6527.19       6647.57        47.59 o                         
   0   0   3       6422.21       7507.07         8.43 o                         
   1   0   3       3400.69       3270.42        84.31 o                         
   2   0   3        137.58        146.89         1.70 o                         
   3   0   3       1908.42       1848.49        26.01 o                         
   4   0   3       1204.95       1232.59        25.45 o                         
   5   0   3        846.45        845.50        11.04 o                         
   6   0   3        199.36        197.90        13.78 o                         
   7   0   3        138.20        133.42         4.95 o                         
   8   0   3        236.36        243.04         4.18 o                         
   9   0   3        513.86        483.09         6.62 o                         
  -9   1   3        189.90        194.23         4.89 o                         
  -8   1   3        524.53        530.89        23.95 o                         
  -7   1   3        125.03        108.80         2.52 o                         
  -6   1   3        344.19        325.87         2.70 o                         
  -5   1   3        324.43        307.83         7.11 o                         
  -4   1   3        510.08        512.02        10.55 o                         
  -3   1   3       1974.23       1878.99        26.13 o                         
  -2   1   3        453.27        485.43         8.08 o                         
  -1   1   3       2021.43       1888.34        35.89 o                         
   0   1   3       3515.67       3711.14        28.33 o                         
   1   1   3        565.93        516.78        14.94 o                         
   2   1   3       1345.99       1297.60        41.22 o                         
   3   1   3        275.00        286.21         4.86 o                         
   4   1   3          8.62          7.43         1.62 o                         
   5   1   3       1563.22       1527.09        16.11 o                         
   6   1   3        102.50         99.60         2.42 o                         
   7   1   3        327.47        336.41        21.48 o                         
   8   1   3         23.69         39.52         3.16 o                         
  -9   2   3         31.27         27.42         5.41 o                         
  -8   2   3         10.46          8.58         2.54 o                         
  -7   2   3        405.79        400.00         3.19 o                         
  -6   2   3        456.44        494.28         3.03 o                         
  -5   2   3       2041.58       2007.51         4.76 o                         
  -4   2   3        579.59        547.29         3.79 o                         
  -3   2   3        234.20        220.70         5.22 o                         
  -2   2   3       1449.45       1369.61         4.49 o                         
  -1   2   3       3078.94       3174.90        32.65 o                         
   0   2   3        138.19        100.91        32.55 o                         
   1   2   3        807.22        708.49         7.65 o                         
   2   2   3        382.44        382.27         2.12 o                         
   3   2   3       2141.10       2084.95         4.90 o                         
   4   2   3       1092.50       1115.49         7.36 o                         
   5   2   3        397.04        392.24         4.39 o                         
   6   2   3        416.50        408.69         5.31 o                         
   7   2   3         94.84         97.16         4.05 o                         
   8   2   3        164.14        170.17         3.19 o                         
  -9   3   3        149.51        161.34        10.03 o                         
  -8   3   3        779.17        771.68        19.17 o                         
  -7   3   3          5.64         10.42         2.38 o                         
  -6   3   3        379.95        369.39        12.12 o                         
  -5   3   3        262.02        283.57         8.89 o                         
  -4   3   3        766.59        776.90         2.93 o                         
  -3   3   3       2387.82       2230.77        12.75 o                         
  -2   3   3        151.41        144.82         2.20 o                         
  -1   3   3        490.46        443.05        14.03 o                         
   0   3   3       1724.68       1648.49        21.10 o                         
   1   3   3        171.53        254.92         4.93 o                         
   2   3   3        722.44        690.17         6.48 o                         
   3   3   3        184.44        183.71         2.61 o                         
   4   3   3        146.81        141.01         3.32 o                         
   5   3   3        683.68        690.65         8.12 o                         
   6   3   3         14.57         23.67         6.76 o                         
   7   3   3        169.73        155.38         2.86 o                         
  -9   4   3          4.85          7.62         4.52 o                         
  -8   4   3          1.52         -2.49         2.49 o                         
  -7   4   3        281.49        273.45         2.94 o                         
  -6   4   3        280.60        280.55         9.46 o                         
  -5   4   3        907.83        877.08         7.63 o                         
  -4   4   3        841.46        808.50        14.54 o                         
  -3   4   3        257.45        263.88         2.83 o                         
  -2   4   3       1077.06       1021.31        21.95 o                         
  -1   4   3        759.89        745.98         2.90 o                         
   0   4   3        363.95        356.74        12.90 o                         
   1   4   3        179.57        154.54         1.61 o                         
   2   4   3         71.81         74.95         2.10 o                         
   3   4   3        953.33        949.55         4.19 o                         
   4   4   3        916.49        896.46         3.53 o                         
   5   4   3          0.69          0.68         2.23 o                         
   6   4   3        154.67        140.28         3.21 o                         
   7   4   3        189.73        180.12         4.24 o                         
  -9   5   3        135.51        132.56        15.01 o                         
  -8   5   3        193.36        194.00         9.09 o                         
  -7   5   3         51.67         45.84         2.31 o                         
  -6   5   3        302.45        311.73         6.75 o                         
  -5   5   3        574.63        578.31         8.39 o                         
  -4   5   3        276.44        290.90         3.41 o                         
  -3   5   3       1081.07       1068.42        40.07 o                         
  -2   5   3        476.96        449.07         3.80 o                         
  -1   5   3        540.86        542.46         2.36 o                         
   0   5   3        375.52        419.83        14.30 o                         
   1   5   3        256.97        252.63         1.88 o                         
   2   5   3        275.63        269.66         2.19 o                         
   3   5   3        477.59        467.80         2.70 o                         
   4   5   3         52.19         51.70         1.74 o                         
   5   5   3        347.02        386.86         7.94 o                         
   6   5   3         11.83         14.64         2.43 o                         
  -8   6   3         13.29         23.46         4.64 o                         
  -7   6   3        254.19        253.74         3.59 o                         
  -6   6   3        133.37        146.49         7.64 o                         
  -5   6   3        170.18        189.45         3.41 o                         
  -4   6   3        444.85        444.85         3.41 o                         
  -3   6   3         71.92         90.80         3.54 o                         
  -2   6   3         64.72         69.31         1.88 o                         
  -1   6   3        250.19        255.01         3.57 o                         
   0   6   3        182.23        168.83         5.11 o                         
   1   6   3        869.73        800.07        25.73 o                         
   2   6   3         75.16         80.10         5.15 o                         
   3   6   3        175.56        175.32         3.32 o                         
   4   6   3        261.87        252.14         2.51 o                         
   5   6   3         10.01         14.23         1.90 o                         
  -7   7   3         15.25         20.65         3.34 o                         
  -6   7   3        213.58        233.99         3.73 o                         
  -5   7   3         94.35        102.49         2.94 o                         
  -4   7   3         17.83         24.66         5.59 o                         
  -3   7   3        476.67        475.12         3.61 o                         
  -2   7   3        301.61        287.20         5.21 o                         
  -1   7   3        370.19        365.82         4.46 o                         
   0   7   3        338.74        351.84         2.01 o                         
   1   7   3          4.10          7.81         1.95 o                         
   2   7   3        325.29        375.62         3.17 o                         
   3   7   3         85.95         88.19         2.22 o                         
  -6   8   3        123.30        106.00         6.81 o                         
  -5   8   3         88.03         84.15         2.13 o                         
  -4   8   3         60.34         71.59         2.06 o                         
  -3   8   3          0.51         -1.65         1.65 o                         
  -2   8   3        147.80        152.77         5.22 o                         
  -1   8   3        178.05        169.04         1.52 o                         
   0   8   3         29.97         28.91         1.80 o                         
   1   8   3        142.34        139.49         1.67 o                         
   2   8   3        164.03        184.94         2.59 o                         
  -4   9   3          5.89         12.60         1.29 o                         
  -3   9   3        182.43        169.71         1.44 o                         
  -2   9   3        178.11        184.93         1.65 o                         
  -1   9   3         10.90         12.57         0.81 o                         
   2 -10   4         59.62         56.50         4.81 o                         
   3 -10   4        274.51        272.97         5.64 o                         
  -1  -9   4         55.40         52.50         4.66 o                         
   0  -9   4         41.60         48.94         4.77 o                         
   1  -9   4        178.02        177.76         5.10 o                         
   2  -9   4         98.27        101.92         4.56 o                         
   3  -9   4          0.04          1.46         3.80 o                         
   4  -9   4        127.00        116.59         4.46 o                         
   6  -9   4         23.75         20.00         2.16 o                         
  -2  -8   4        228.24        207.07         4.97 o                         
  -1  -8   4          3.14         15.21         4.34 o                         
   0  -8   4        145.75        156.44         4.54 o                         
   1  -8   4         78.85         80.27         4.17 o                         
   2  -8   4        144.49        147.59         4.33 o                         
   3  -8   4        478.49        470.10         5.31 o                         
   5  -8   4        167.69        164.06         1.42 o                         
   6  -8   4        467.47        459.39         4.87 o                         
   7  -8   4          4.17          1.09         3.92 o                         
  -5  -7   4          4.18          7.18         5.18 o                         
  -4  -7   4        147.58        143.98         2.04 o                         
  -3  -7   4         99.34        103.55         1.85 o                         
  -2  -7   4          7.73          8.55         3.83 o                         
  -1  -7   4        602.50        633.82         6.16 o                         
   0  -7   4         53.50         58.90         3.90 o                         
   1  -7   4        362.33        498.71         5.19 o                         
   2  -7   4        416.81        390.64         4.68 o                         
   3  -7   4         40.08         36.08         0.74 o                         
   4  -7   4        287.86        281.10         1.47 o                         
   5  -7   4        229.75        213.84         8.03 o                         
   6  -7   4         26.44         38.26         4.60 o                         
   7  -7   4        306.99        298.43         7.50 o                         
   8  -7   4         53.40         52.64         4.31 o                         
  -6  -6   4         61.28         63.33         3.17 o                         
  -5  -6   4        138.32        132.81         4.93 o                         
  -4  -6   4        132.49        123.65         7.97 o                         
  -3  -6   4        118.07        121.26         4.90 o                         
  -2  -6   4         80.82         98.80         1.45 o                         
  -1  -6   4        514.52        480.97        12.23 o                         
   0  -6   4       1038.96       1021.86         6.16 o                         
   1  -6   4        740.05        686.93         5.07 o                         
   2  -6   4        156.11        142.35         0.86 o                         
   3  -6   4        570.92        588.97         1.72 o                         
   4  -6   4       1068.22       1042.84        32.01 o                         
   5  -6   4        351.22        357.11         4.15 o                         
   6  -6   4        243.46        244.73         2.36 o                         
   7  -6   4         29.18         27.49         2.18 o                         
   8  -6   4         55.30         54.41         2.27 o                         
  -7  -5   4         18.33         17.20         2.47 o                         
  -6  -5   4         79.05         83.70         2.10 o                         
  -5  -5   4          6.35         11.63         2.26 o                         
  -4  -5   4        159.80        174.93         3.77 o                         
  -3  -5   4        958.35        944.34         9.14 o                         
  -2  -5   4          8.29          8.17         2.24 o                         
  -1  -5   4       1052.10        992.25        19.86 o                         
   0  -5   4       1222.52       1182.91        24.66 o                         
   1  -5   4        309.85        277.14         4.42 o                         
   2  -5   4       1618.36       1677.36         3.32 o                         
   3  -5   4         83.50         91.40         6.58 o                         
   4  -5   4        226.97        230.81         3.13 o                         
   5  -5   4        619.84        626.19         7.58 o                         
   6  -5   4          1.81          6.25         1.73 o                         
   7  -5   4        631.65        607.81         9.28 o                         
   8  -5   4          9.09          7.53         2.42 o                         
   9  -5   4         65.27         58.39        10.16 o                         
  -7  -4   4         73.88         75.11         2.73 o                         
  -6  -4   4         95.47         93.25         2.80 o                         
  -5  -4   4        658.96        596.51        15.48 o                         
  -4  -4   4         60.90         57.63         1.77 o                         
  -3  -4   4        117.33        141.58         3.07 o                         
  -2  -4   4        763.30        758.47        10.67 o                         
  -1  -4   4        698.71        723.74         4.64 o                         
   0  -4   4        892.84        916.68        21.44 o                         
   1  -4   4        308.14        261.26         1.78 o                         
   2  -4   4        378.97        414.81         2.78 o                         
   3  -4   4       1854.64       1884.15        62.09 o                         
   4  -4   4       1707.50       1734.22        47.61 o                         
   5  -4   4        396.51        388.98        16.45 o                         
   6  -4   4         79.12         79.92         6.56 o                         
   7  -4   4         33.99         40.19         2.27 o                         
   8  -4   4        404.33        408.82         4.83 o                         
   9  -4   4        407.93        390.35        18.48 o                         
  -8  -3   4        236.00        228.14         4.40 o                         
  -7  -3   4          0.14          6.22         2.22 o                         
  -6  -3   4        544.82        559.46         3.56 o                         
  -5  -3   4         25.99         21.77         1.77 o                         
  -4  -3   4       1030.24        967.88         4.75 o                         
  -3  -3   4       1756.18       1610.33         7.35 o                         
  -2  -3   4        498.51        490.22         3.61 o                         
  -1  -3   4        357.73        325.00        18.62 o                         
   0  -3   4       1397.73       1427.24        69.17 o                         
   1  -3   4        435.42        401.65         2.25 o                         
   2  -3   4       1965.71       1931.87        39.41 o                         
   3  -3   4        382.96        369.10         2.58 o                         
   4  -3   4       1040.96       1051.60        12.60 o                         
   5  -3   4       1034.16        971.41         7.04 o                         
   6  -3   4        156.41        139.96         2.80 o                         
   7  -3   4        597.71        614.78         3.60 o                         
   8  -3   4        178.40        173.76         3.00 o                         
   9  -3   4         55.75         52.07         2.92 o                         
  -8  -2   4         28.71         19.15         2.50 o                         
  -7  -2   4        106.94         98.01         2.71 o                         
  -6  -2   4         85.51         87.79         2.22 o                         
  -5  -2   4       1213.64       1189.53         3.25 o                         
  -4  -2   4        646.45        618.59         2.91 o                         
  -3  -2   4          1.95          2.50         1.34 o                         
  -2  -2   4       1157.19       1068.46        16.85 o                         
  -1  -2   4        539.55        499.67         8.37 o                         
   0  -2   4       1690.39       1674.65         4.46 o                         
   1  -2   4        706.44        925.92         9.41 o                         
   2  -2   4        461.88        479.83         7.20 o                         
   3  -2   4        762.70        685.58         2.38 o                         
   4  -2   4       1400.38       1418.13        14.53 o                         
   5  -2   4        246.53        250.23         2.93 o                         
   6  -2   4        384.72        401.71         4.61 o                         
   7  -2   4        122.63        123.30         7.75 o                         
   8  -2   4        334.98        337.47         3.52 o                         
   9  -2   4        701.27        690.64        18.46 o                         
  -9  -1   4         27.16         24.08         2.87 o                         
  -8  -1   4         89.17         85.17         2.90 o                         
  -7  -1   4          0.46         21.90         2.38 o                         
  -6  -1   4        775.00        765.57         4.24 o                         
  -5  -1   4       1001.92        986.99        12.33 o                         
  -4  -1   4        148.29        132.71         1.85 o                         
  -3  -1   4       2083.84       1957.34        22.09 o                         
  -2  -1   4        925.57        969.36        12.88 o                         
  -1  -1   4       1627.77       1560.87         4.31 o                         
   0  -1   4        851.84        794.13         3.42 o                         
   1  -1   4       1008.19        997.39         9.44 o                         
   2  -1   4       1668.21       1660.96         6.68 o                         
   3  -1   4       1061.56       1057.54         6.49 o                         
   4  -1   4        513.03        499.05         2.55 o                         
   5  -1   4       1955.34       1879.24        16.75 o                         
   6  -1   4         16.76         25.12         4.49 o                         
   7  -1   4       1076.44       1079.90        21.55 o                         
   8  -1   4        236.68        243.05         5.57 o                         
   9  -1   4         30.02         34.38         3.38 o                         
  -9   0   4         90.25         79.18         3.10 o                         
  -8   0   4         17.53         13.48         2.75 o                         
  -7   0   4        598.62        593.88         3.74 o                         
  -6   0   4        189.70        170.00         2.44 o                         
  -5   0   4        477.99        493.98         7.56 o                         
  -4   0   4       1169.47       1140.00        13.91 o                         
  -3   0   4         26.88         26.35         2.62 o                         
  -2   0   4       2189.15       2078.57         3.75 o                         
  -1   0   4        387.02        313.75         2.80 o                         
   0   0   4        355.78        402.30         2.76 o                         
   1   0   4       1696.64       1577.02         7.75 o                         
   2   0   4        309.07        297.63         8.49 o                         
   3   0   4       1152.43       1094.03        12.09 o                         
   4   0   4        742.34        717.08        10.02 o                         
   5   0   4        129.40        133.55         2.38 o                         
   6   0   4        392.24        399.65         3.12 o                         
   7   0   4        299.62        306.85         6.02 o                         
   8   0   4         79.85         84.90         2.88 o                         
  -9   1   4        134.54        139.18         3.14 o                         
  -8   1   4        377.87        388.53        15.52 o                         
  -7   1   4         85.31         83.38         2.59 o                         
  -6   1   4        974.48        995.10        12.19 o                         
  -5   1   4         74.60         75.63         3.79 o                         
  -4   1   4         56.32         72.62        12.81 o                         
  -3   1   4        793.96        766.20         2.75 o                         
  -2   1   4       2710.96       2718.85         6.35 o                         
  -1   1   4       2633.82       2549.08         6.24 o                         
   0   1   4        932.63        881.23         8.76 o                         
   1   1   4         52.98         90.91         2.44 o                         
   2   1   4       2977.37       2955.41        41.60 o                         
   3   1   4       1164.74       1141.79        19.71 o                         
   4   1   4        386.00        378.38         2.57 o                         
   5   1   4        513.75        511.21        19.14 o                         
   6   1   4        462.33        437.44         5.87 o                         
   7   1   4        261.81        271.37         3.22 o                         
   8   1   4        256.76        263.15         8.49 o                         
  -9   2   4        316.68        316.82         7.68 o                         
  -8   2   4          0.89          3.89         2.61 o                         
  -7   2   4        152.02        168.45         2.76 o                         
  -6   2   4        241.45        272.36         3.34 o                         
  -5   2   4        468.09        453.71         2.82 o                         
  -4   2   4       1261.09       1210.04         3.62 o                         
  -3   2   4          4.99          1.65         2.01 o                         
  -2   2   4       1480.33       1403.77         5.16 o                         
  -1   2   4       1762.77       1990.11         3.82 o                         
   0   2   4        768.61        740.75        56.74 o                         
   1   2   4       1165.30       1027.86         5.49 o                         
   2   2   4        185.51        184.79         2.62 o                         
   3   2   4        636.04        590.42         2.89 o                         
   4   2   4       1056.50       1131.11         9.32 o                         
   5   2   4         60.87         60.57         2.17 o                         
   6   2   4         87.36         82.92         3.65 o                         
   7   2   4        150.70        138.83         3.48 o                         
   8   2   4         54.82         50.46         3.26 o                         
  -9   3   4          4.21         14.81         2.78 o                         
  -8   3   4        411.92        428.22         7.91 o                         
  -7   3   4         76.81         82.74         6.53 o                         
  -6   3   4        586.18        571.88         6.65 o                         
  -5   3   4        149.62        146.52         2.21 o                         
  -4   3   4         11.37         18.61         1.67 o                         
  -3   3   4       1026.13        966.24         4.62 o                         
  -2   3   4        402.78        415.66         2.27 o                         
  -1   3   4        386.30        343.17         2.13 o                         
   0   3   4        788.50        702.21        24.73 o                         
   1   3   4         61.10         87.20         1.76 o                         
   2   3   4       1699.61       1569.69        16.51 o                         
   3   3   4       1148.69       1101.76         8.83 o                         
   4   3   4          8.07         11.04         2.09 o                         
   5   3   4        314.64        315.00         3.53 o                         
   6   3   4         13.71         18.80         2.61 o                         
   7   3   4        234.15        213.27         4.14 o                         
  -9   4   4        261.83        257.44         9.69 o                         
  -8   4   4         34.04         45.10         2.78 o                         
  -7   4   4        333.67        334.43         8.30 o                         
  -6   4   4         57.62         63.62         2.30 o                         
  -5   4   4        477.32        475.57         9.03 o                         
  -4   4   4       1378.36       1376.51         5.78 o                         
  -3   4   4        208.91        205.81         3.49 o                         
  -2   4   4        699.42        714.99         8.98 o                         
  -1   4   4        454.09        462.41         5.76 o                         
   0   4   4          1.03         -0.50         1.58 o                         
   1   4   4       1277.12       1184.55        19.15 o                         
   2   4   4        720.58        719.57         9.48 o                         
   3   4   4        567.96        546.62         2.51 o                         
   4   4   4        181.44        200.79         2.22 o                         
   5   4   4         20.50         24.75         2.37 o                         
   6   4   4        180.66        177.50         4.01 o                         
  -8   5   4        174.69        165.39         7.54 o                         
  -7   5   4         35.25         32.64         2.42 o                         
  -6   5   4        528.42        525.30        25.54 o                         
  -5   5   4        256.96        299.11         3.77 o                         
  -4   5   4         14.22         22.26         2.56 o                         
  -3   5   4        549.72        545.99        20.41 o                         
  -2   5   4        342.51        340.52         2.55 o                         
  -1   5   4        556.26        524.45         2.65 o                         
   0   5   4        526.22        626.68        11.70 o                         
   1   5   4        132.26        136.53         2.27 o                         
   2   5   4        126.11        139.05         6.82 o                         
   3   5   4        396.05        375.73        10.41 o                         
   4   5   4          0.27         -2.03         2.03 o                         
   5   5   4         95.95         92.05         3.11 o                         
  -8   6   4          3.64         10.50         2.61 o                         
  -7   6   4        207.25        218.26        14.16 o                         
  -6   6   4        292.44        325.29         4.07 o                         
  -5   6   4         19.18         27.10         2.80 o                         
  -4   6   4       1041.96       1050.91        45.10 o                         
  -3   6   4        197.55        193.39         4.95 o                         
  -2   6   4        362.61        359.38         2.61 o                         
  -1   6   4        175.96        185.20         2.42 o                         
   0   6   4         21.93         21.29         1.79 o                         
   1   6   4        282.37        268.32         3.11 o                         
   2   6   4        173.92        185.91         3.59 o                         
   3   6   4        115.60        102.04         4.71 o                         
   4   6   4        235.20        225.55         3.81 o                         
  -7   7   4         76.01         69.82         3.32 o                         
  -6   7   4        141.91        153.57         3.87 o                         
  -5   7   4        191.81        197.50         5.41 o                         
  -4   7   4          0.83         -0.27         1.80 o                         
  -3   7   4        240.93        238.33         2.87 o                         
  -2   7   4        340.51        373.47         4.15 o                         
  -1   7   4        100.51        108.15         1.98 o                         
   0   7   4        195.25        199.98         3.74 o                         
   1   7   4         14.84         19.67         2.08 o                         
   2   7   4         42.41         52.86         2.45 o                         
   3   7   4        111.80        110.49        14.05 o                         
  -6   8   4         40.19         38.85         7.68 o                         
  -5   8   4         50.89         48.80         2.73 o                         
  -4   8   4        386.52        412.86         6.86 o                         
  -3   8   4        121.06        112.26         2.96 o                         
  -2   8   4         11.75         11.26         1.41 o                         
  -1   8   4         59.69         59.15         1.84 o                         
   0   8   4         17.41         20.51         1.34 o                         
   1   8   4        448.73        467.11        27.06 o                         
  -1  -9   5         27.10         40.07         4.58 o                         
   0  -9   5        122.93        127.62         5.00 o                         
   1  -9   5         35.25         23.18         4.19 o                         
   2  -9   5        479.54        468.76         6.34 o                         
   3  -9   5         92.40         54.91         4.38 o                         
   4  -9   5        128.58        118.88         4.52 o                         
   6  -9   5         34.62         27.64         5.53 o                         
  -2  -8   5        223.99        224.89         5.31 o                         
  -1  -8   5         91.32        121.30         5.34 o                         
   0  -8   5        148.16        176.72         4.96 o                         
   1  -8   5        199.83        200.92         4.75 o                         
   2  -8   5          1.35          7.73         3.46 o                         
   3  -8   5        252.09        225.89         4.26 o                         
   4  -8   5         91.75        121.20         1.28 o                         
   5  -8   5        293.16        299.37         6.66 o                         
   6  -8   5        227.58        229.31         3.07 o                         
   7  -8   5          2.18          0.94         2.49 o                         
  -4  -7   5         30.48         39.56         2.05 o                         
  -3  -7   5        197.06        214.69        15.77 o                         
  -2  -7   5         20.35         20.51         1.02 o                         
  -1  -7   5        351.22        387.95         5.54 o                         
   0  -7   5         82.16         93.23         4.10 o                         
   1  -7   5          3.73         28.04         3.53 o                         
   2  -7   5        435.06        424.30         4.79 o                         
   3  -7   5        222.68        202.32         1.47 o                         
   4  -7   5        261.67        252.28         2.77 o                         
   5  -7   5        295.44        296.74         7.45 o                         
   6  -7   5         49.16         61.17         3.89 o                         
   7  -7   5        572.04        565.15         4.19 o                         
   8  -7   5        154.24        139.03         2.71 o                         
  -5  -6   5        212.53        202.82         4.89 o                         
  -4  -6   5        409.13        390.28         4.75 o                         
  -3  -6   5          0.51          2.70         2.64 o                         
  -2  -6   5        773.64        794.83        10.49 o                         
  -1  -6   5        113.32        110.58         3.75 o                         
   0  -6   5        224.74        231.38         2.12 o                         
   1  -6   5        111.30         97.05         3.61 o                         
   2  -6   5          1.07         -0.15         1.15 o                         
   3  -6   5        864.22        863.76         4.35 o                         
   4  -6   5        931.10        891.92        22.91 o                         
   5  -6   5        277.29        265.61         2.08 o                         
   6  -6   5        536.55        530.14         9.17 o                         
   7  -6   5         62.56         66.13         6.70 o                         
   8  -6   5        139.96        137.96         2.61 o                         
  -6  -5   5        233.64        224.28         2.54 o                         
  -5  -5   5         18.17         23.88         1.99 o                         
  -4  -5   5         97.67         93.08         3.36 o                         
  -3  -5   5        259.97        268.00         2.20 o                         
  -2  -5   5        310.70        330.98         4.50 o                         
  -1  -5   5        683.91        653.80        16.99 o                         
   0  -5   5        224.67        291.17         4.89 o                         
   1  -5   5         75.36         64.87         1.08 o                         
   2  -5   5       1352.72       1353.63         3.67 o                         
   3  -5   5        514.14        487.50        13.30 o                         
   4  -5   5        272.55        281.00         1.90 o                         
   5  -5   5        199.43        206.57         5.55 o                         
   6  -5   5        140.71        151.47         6.34 o                         
   7  -5   5        436.71        448.75         6.36 o                         
   8  -5   5        399.99        404.10         5.08 o                         
  -7  -4   5         62.72         59.71         3.02 o                         
  -6  -4   5          3.67         -0.04         1.95 o                         
  -5  -4   5         66.62         60.08         3.51 o                         
  -4  -4   5       1017.14        996.78        18.60 o                         
  -3  -4   5        147.54        168.89         1.75 o                         
  -2  -4   5        544.63        515.13         2.38 o                         
  -1  -4   5        337.93        358.67         4.15 o                         
   0  -4   5       1010.88       1040.33        15.68 o                         
   1  -4   5       1926.78       1774.40         4.41 o                         
   2  -4   5          1.18         72.01        20.40 o                         
   3  -4   5       1068.78       1036.09        11.12 o                         
   4  -4   5       1470.62       1465.21        37.61 o                         
   5  -4   5          9.71         20.80         3.13 o                         
   6  -4   5        502.13        481.41         4.74 o                         
   7  -4   5        163.75        166.99         2.69 o                         
   8  -4   5        130.65        121.00         3.44 o                         
   9  -4   5        419.76        408.08         4.02 o                         
  -8  -3   5        148.88        138.33         2.50 o                         
  -7  -3   5          7.67          8.98         2.24 o                         
  -6  -3   5        489.94        463.16         9.24 o                         
  -5  -3   5         44.75         48.54         2.68 o                         
  -4  -3   5         18.46         18.82         3.11 o                         
  -3  -3   5       1009.53        958.50         3.21 o                         
  -2  -3   5         71.98         63.37         3.84 o                         
  -1  -3   5       1230.19       1251.66        11.10 o                         
   0  -3   5        754.60        705.61        42.91 o                         
   1  -3   5        122.51        112.87         1.94 o                         
   2  -3   5       3018.28       2925.71        10.27 o                         
   3  -3   5        417.86        391.17         7.55 o                         
   4  -3   5         72.97         69.00         1.84 o                         
   5  -3   5        253.18        269.63         6.50 o                         
   6  -3   5        124.55        121.15         5.65 o                         
   7  -3   5        851.14        852.43        22.25 o                         
   8  -3   5        262.14        269.51         3.27 o                         
   9  -3   5          0.70          1.69         6.82 o                         
  -8  -2   5          0.86         -2.52         2.52 o                         
  -7  -2   5        482.10        492.96         8.21 o                         
  -6  -2   5         59.81         53.20         3.96 o                         
  -5  -2   5        209.41        201.66         2.51 o                         
  -4  -2   5        447.58        466.87         2.60 o                         
  -3  -2   5        198.67        210.28         1.89 o                         
  -2  -2   5       1189.04       1096.29         6.46 o                         
  -1  -2   5        372.84        342.30         1.83 o                         
   0  -2   5        257.26        283.18        35.25 o                         
   1  -2   5       2762.53       2774.99         6.27 o                         
   2  -2   5       2808.24       2808.95         4.48 o                         
   3  -2   5       1751.27       1666.26        30.53 o                         
   4  -2   5       1040.66        956.78         3.31 o                         
   5  -2   5         70.61         71.46         5.65 o                         
   6  -2   5        351.05        348.23         3.06 o                         
   7  -2   5        328.54        328.74         7.29 o                         
   8  -2   5        148.65        153.73         3.14 o                         
   9  -2   5        210.41        194.38         3.50 o                         
  -8  -1   5        202.87        197.83         3.26 o                         
  -7  -1   5         29.52         45.40         4.22 o                         
  -6  -1   5        649.15        646.52         3.06 o                         
  -5  -1   5        385.12        382.02         3.34 o                         
  -4  -1   5        257.60        243.58         1.67 o                         
  -3  -1   5       1466.01       1334.81         4.96 o                         
  -2  -1   5        925.94       1120.64         6.46 o                         
  -1  -1   5        757.90        699.53        19.40 o                         
   0  -1   5       2890.04       2922.06         6.82 o                         
   1  -1   5         17.48         15.46         2.00 o                         
   2  -1   5       1085.71       1011.96         4.99 o                         
   3  -1   5        450.50        486.16         3.62 o                         
   4  -1   5        203.07        195.46         2.25 o                         
   5  -1   5        825.34        803.27         7.42 o                         
   6  -1   5         39.16         48.80         3.61 o                         
   7  -1   5        265.07        273.07         4.78 o                         
   8  -1   5        433.61        456.96        10.69 o                         
  -9   0   5        124.47        123.69         3.29 o                         
  -8   0   5          0.12         -2.64         2.64 o                         
  -7   0   5        305.46        304.48         3.15 o                         
  -6   0   5         80.30         98.09         2.55 o                         
  -5   0   5         16.03         10.09         1.93 o                         
  -4   0   5       1913.84       1830.63        40.63 o                         
  -3   0   5        120.65        105.48         1.20 o                         
  -2   0   5       2351.21       2211.65        31.10 o                         
   0   0   5        125.18        158.14         2.60 o                         
   1   0   5       1578.17       1496.21         3.67 o                         
   2   0   5       1307.44       1208.84         3.41 o                         
   3   0   5        469.59        450.69        16.52 o                         
   4   0   5        822.41        768.45        14.10 o                         
   5   0   5        193.89        194.55         6.27 o                         
   6   0   5       1049.12       1066.05         8.20 o                         
   7   0   5        143.56        151.66         8.92 o                         
   8   0   5        150.69        149.40         6.09 o                         
  -9   1   5          1.94          1.98         5.38 o                         
  -8   1   5        183.78        188.86         7.98 o                         
  -7   1   5         84.85         79.54         2.74 o                         
  -6   1   5        604.93        595.96         3.52 o                         
  -5   1   5       1293.41       1222.90         5.64 o                         
  -4   1   5         27.75         25.42         4.75 o                         
  -3   1   5       1463.33       1437.35         5.65 o                         
  -2   1   5       1422.80       1400.51        19.65 o                         
   0   1   5       1041.82        898.92        67.21 o                         
   1   1   5          1.34          4.23         1.16 o                         
   2   1   5       1186.87       1161.28        32.79 o                         
   3   1   5       1046.28       1010.68         6.69 o                         
   4   1   5        111.73        105.84         2.15 o                         
   5   1   5        805.21        802.40         8.59 o                         
   6   1   5        121.79        123.89         2.69 o                         
   7   1   5        309.18        304.09         6.03 o                         
   8   1   5        334.73        324.38         3.75 o                         
  -9   2   5        277.29        268.52         4.67 o                         
  -8   2   5          0.69         -1.91         7.91 o                         
  -7   2   5        499.09        514.82        12.30 o                         
  -6   2   5         10.84         24.71         2.31 o                         
  -5   2   5         11.66         18.85         4.91 o                         
  -4   2   5       1873.31       1806.78        26.71 o                         
  -3   2   5        452.53        453.68         3.91 o                         
  -2   2   5        931.95        875.58         2.91 o                         
   0   2   5         41.07         31.69         2.04 o                         
   1   2   5       2747.83       2579.98        74.55 o                         
   2   2   5        614.86        563.84         8.28 o                         
   3   2   5        184.48        176.64         2.22 o                         
   4   2   5        145.72        165.98         2.44 o                         
   5   2   5        205.23        198.45         2.78 o                         
   6   2   5        534.43        537.78         5.97 o                         
   7   2   5        255.99        242.04         3.58 o                         
  -9   3   5         12.32         19.76         2.94 o                         
  -8   3   5        103.26        113.18         8.19 o                         
  -7   3   5        112.10        115.20         4.31 o                         
  -6   3   5        481.17        494.82         3.42 o                         
  -5   3   5        987.16        986.04         3.97 o                         
  -4   3   5        316.15        320.95         4.13 o                         
  -3   3   5        169.85        172.61         3.21 o                         
  -2   3   5       1250.13       1209.95        19.83 o                         
  -1   3   5        749.81        714.63         6.34 o                         
   0   3   5       1313.85       1251.86        21.90 o                         
   1   3   5         16.97         19.73         1.62 o                         
   2   3   5        661.45        649.31         3.12 o                         
   3   3   5        853.44        787.69         8.11 o                         
   4   3   5         20.92         26.29         2.23 o                         
   5   3   5        259.81        252.00         3.38 o                         
   6   3   5        351.64        363.05         6.06 o                         
   7   3   5         61.06         65.14         3.32 o                         
  -8   4   5          8.77          2.27         2.88 o                         
  -7   4   5        185.46        209.45         3.29 o                         
  -6   4   5        282.10        274.00         9.63 o                         
  -5   4   5         29.46         25.16         3.21 o                         
  -4   4   5       1056.13       1047.75         5.74 o                         
  -3   4   5          5.99         10.35         4.60 o                         
  -2   4   5        283.38        371.70         3.13 o                         
  -1   4   5        568.26        560.63        12.70 o                         
   0   4   5         63.82         62.50         3.15 o                         
   1   4   5       1243.91       1178.12        60.54 o                         
   2   4   5        256.46        229.50        13.71 o                         
   3   4   5          2.13          7.84         2.27 o                         
   4   4   5        315.21        323.25         3.58 o                         
   5   4   5         14.53         10.39         2.46 o                         
   6   4   5        262.75        266.59         2.78 o                         
  -8   5   5        388.04        386.36         5.61 o                         
  -7   5   5        120.93        128.54         3.51 o                         
  -6   5   5         90.21         97.51         3.68 o                         
  -5   5   5        271.36        312.98         4.26 o                         
  -4   5   5        101.13         93.67         1.90 o                         
  -3   5   5        180.28        181.22         3.05 o                         
  -2   5   5        201.07        225.33         2.38 o                         
  -1   5   5          4.13         -1.62         1.62 o                         
   0   5   5       1041.53       1019.95         5.03 o                         
   1   5   5        459.18        441.45        17.55 o                         
   2   5   5        512.48        509.45        35.69 o                         
   3   5   5        315.24        341.92         5.63 o                         
   4   5   5         12.40         15.29         2.34 o                         
   5   5   5        136.47        132.60         3.31 o                         
  -7   6   5         73.72         76.82         3.92 o                         
  -6   6   5        134.76        133.21         3.87 o                         
  -5   6   5         10.76         15.47         3.90 o                         
  -4   6   5        536.23        569.24         8.47 o                         
  -3   6   5         84.50         77.95         2.12 o                         
  -2   6   5        199.19        203.23         2.57 o                         
  -1   6   5        448.30        454.01         3.43 o                         
   0   6   5         61.20         68.51         2.71 o                         
   1   6   5        204.48        224.62         2.99 o                         
   2   6   5        193.30        187.56        19.10 o                         
   3   6   5         15.69         22.91         5.76 o                         
   4   6   5        121.05        110.85         2.70 o                         
  -6   7   5          8.55         26.24         5.09 o                         
  -5   7   5        277.15        273.56         4.62 o                         
  -4   7   5         24.03         30.72         3.27 o                         
  -3   7   5        172.55        176.82         4.12 o                         
  -2   7   5        101.84        124.49         3.90 o                         
  -1   7   5          0.23         34.84         2.75 o                         
   0   7   5        289.16        278.38        11.51 o                         
   1   7   5        135.37        134.18         2.91 o                         
   2   7   5          5.75         -0.85         2.45 o                         
  -4   8   5        304.98        308.74         4.58 o                         
  -3   8   5        161.10        148.18         4.52 o                         
  -2   8   5         12.64          6.88         1.66 o                         
  -1   8   5        128.81        127.91         2.30 o                         
   0   8   5          7.98          5.73         3.26 o                         
  -1  -9   6        233.35        288.93         5.95 o                         
   0  -9   6         37.13         50.57         4.68 o                         
   1  -9   6          7.61         12.05         4.42 o                         
   2  -9   6        397.96        415.11         5.91 o                         
   3  -9   6         34.18         33.29         4.18 o                         
   4  -9   6        145.39        144.79         4.61 o                         
   5  -9   6         66.81         52.35         1.05 o                         
  -3  -8   6          1.76          1.32         0.86 o                         
  -2  -8   6        170.20        181.41         5.22 o                         
  -1  -8   6         93.52        130.52         5.08 o                         
   0  -8   6         83.75         94.33         5.00 o                         
   1  -8   6        291.15        286.18         5.16 o                         
   2  -8   6        149.39        136.89         4.37 o                         
   3  -8   6        154.64        139.87         4.13 o                         
   4  -8   6        215.20        220.63         1.81 o                         
   5  -8   6         18.31         35.58         9.95 o                         
   6  -8   6        111.04        105.57         2.68 o                         
  -4  -7   6         38.97         54.06         2.28 o                         
  -3  -7   6        213.49        240.62         2.32 o                         
  -2  -7   6         29.15         33.97         1.73 o                         
  -1  -7   6         11.93         13.92         0.65 o                         
   0  -7   6        677.53        720.00         6.26 o                         
   1  -7   6          0.39         -3.80         3.80 o                         
   2  -7   6       1175.35       1150.71         7.00 o                         
   3  -7   6        169.79        186.99         1.85 o                         
   4  -7   6         59.45         65.55         2.10 o                         
   5  -7   6        370.39        381.52         5.02 o                         
   6  -7   6          0.60         16.59         8.74 o                         
   7  -7   6        162.30        159.86         6.40 o                         
  -5  -6   6         74.01         67.87         5.86 o                         
  -4  -6   6        314.60        324.92        15.97 o                         
  -3  -6   6         54.64         63.31         3.69 o                         
  -2  -6   6        847.98        837.92        10.39 o                         
  -1  -6   6         34.53         36.62         3.25 o                         
   0  -6   6          4.87          0.62         4.10 o                         
   1  -6   6        551.40        551.61         5.65 o                         
   2  -6   6        318.92        301.31         2.24 o                         
   3  -6   6        373.20        373.91         2.82 o                         
   4  -6   6         54.52         69.37         3.83 o                         
   5  -6   6         21.71         20.10         1.84 o                         
   6  -6   6        688.52        692.88         3.40 o                         
   7  -6   6        128.82        131.31         2.53 o                         
   8  -6   6        241.53        234.10         2.96 o                         
  -6  -5   6        153.58        154.90         3.77 o                         
  -5  -5   6        588.38        582.28        11.01 o                         
  -4  -5   6         23.21         25.69         1.80 o                         
  -3  -5   6        339.83        325.20         6.95 o                         
  -2  -5   6         58.91         54.91         3.40 o                         
  -1  -5   6        134.39        140.53         9.09 o                         
   0  -5   6        743.51        749.03         2.93 o                         
   1  -5   6         17.85         17.55        14.20 o                         
   2  -5   6        632.22        596.50         3.17 o                         
   3  -5   6       1130.02       1104.52         7.46 o                         
   4  -5   6         43.63         41.57         2.84 o                         
   5  -5   6        755.69        732.67         4.30 o                         
   6  -5   6          5.15         18.25         2.91 o                         
   7  -5   6        419.10        432.76         3.44 o                         
   8  -5   6        551.27        536.12        13.12 o                         
  -7  -4   6        354.67        354.08         5.83 o                         
  -6  -4   6          9.22         13.57         3.22 o                         
  -5  -4   6         63.21         59.83         2.41 o                         
  -4  -4   6        954.90        928.71        12.84 o                         
  -3  -4   6        188.63        225.70        15.96 o                         
  -2  -4   6        905.55        867.63        21.36 o                         
  -1  -4   6         97.20         84.09         1.74 o                         
   0  -4   6          0.82          8.36         1.88 o                         
   1  -4   6       1302.67       1223.71         4.61 o                         
   2  -4   6        245.19        257.13         2.93 o                         
   3  -4   6        453.49        436.28         3.32 o                         
   4  -4   6        206.09        169.23         2.06 o                         
   5  -4   6         14.00         15.26         1.89 o                         
   6  -4   6       1422.00       1395.44        12.59 o                         
   7  -4   6        304.39        336.85         6.42 o                         
   8  -4   6          6.05          4.74         2.56 o                         
  -7  -3   6         21.52         26.25         2.74 o                         
  -6  -3   6         59.42         55.56         2.41 o                         
  -5  -3   6        763.48        710.59         4.01 o                         
  -4  -3   6          2.32          5.18         1.76 o                         
  -3  -3   6        171.48        162.42         5.88 o                         
  -2  -3   6        406.94        410.70         5.72 o                         
  -1  -3   6        379.53        377.56         3.41 o                         
   0  -3   6       2687.89       2570.34        23.74 o                         
   1  -3   6         27.20         16.10         2.12 o                         
   2  -3   6        460.15        408.33        10.98 o                         
   3  -3   6        801.25        735.64        11.49 o                         
   4  -3   6         25.89         53.13         1.93 o                         
   5  -3   6        886.46        910.42         3.82 o                         
   6  -3   6        349.73        325.47         8.03 o                         
   7  -3   6        120.20        126.66        13.61 o                         
   8  -3   6        832.45        821.04        10.58 o                         
  -8  -2   6         23.54         37.92         2.88 o                         
  -7  -2   6        316.44        320.14         2.78 o                         
  -6  -2   6        109.27        120.45         2.53 o                         
  -5  -2   6         89.60         86.66         2.08 o                         
  -4  -2   6       1843.55       1760.33        10.99 o                         
  -3  -2   6        116.06        116.25         4.08 o                         
  -2  -2   6        835.82        816.27         4.17 o                         
  -1  -2   6        461.38        466.71         3.44 o                         
   0  -2   6          9.43         11.08         2.21 o                         
   1  -2   6       2875.71       2770.95         7.27 o                         
   2  -2   6         14.29         73.57         2.44 o                         
   3  -2   6        344.00        340.22         8.73 o                         
   4  -2   6        981.38        950.93         5.76 o                         
   5  -2   6        341.36        327.76         6.24 o                         
   6  -2   6       1207.62       1216.55         6.34 o                         
   7  -2   6        131.81        145.41        18.01 o                         
   8  -2   6          3.72          9.62        11.22 o                         
  -8  -1   6        261.18        270.29         4.25 o                         
  -7  -1   6        136.36        146.25         2.81 o                         
  -6  -1   6        195.08        194.13         3.05 o                         
  -5  -1   6        237.78        230.48         3.50 o                         
  -4  -1   6          0.14          1.70         1.56 o                         
  -3  -1   6        492.44        503.83        30.00 o                         
  -2  -1   6        382.80        435.50         3.57 o                         
  -1  -1   6         62.26         65.48        10.90 o                         
   0  -1   6       1757.68       1696.26         6.03 o                         
   1  -1   6        879.84        860.49         4.66 o                         
   2  -1   6       1324.93       1262.23        23.36 o                         
   3  -1   6        970.60        964.54        13.51 o                         
   4  -1   6          4.28          9.28         1.96 o                         
   5  -1   6        318.34        345.38         3.07 o                         
   6  -1   6        385.51        383.49         4.45 o                         
   7  -1   6        108.27        124.17         6.86 o                         
   8  -1   6        367.29        366.65        13.77 o                         
  -8   0   6          2.09          1.34         2.21 o                         
  -7   0   6        181.79        190.97         2.91 o                         
  -6   0   6        323.11        342.50         5.24 o                         
  -5   0   6         22.98         32.52         1.89 o                         
  -4   0   6        854.23        799.41         5.03 o                         
  -3   0   6        391.95        413.21         3.14 o                         
  -2   0   6        101.34         89.13         2.82 o                         
  -1   0   6       2017.73       1972.97         7.16 o                         
   0   0   6         84.01         95.21         2.72 o                         
   1   0   6       2542.20       2745.95         7.73 o                         
   2   0   6       1063.50        998.05        11.75 o                         
   3   0   6         90.59         88.69         2.10 o                         
   4   0   6       1377.98       1329.26        25.75 o                         
   5   0   6         17.01         25.67         2.89 o                         
   6   0   6        240.30        270.35        18.68 o                         
   7   0   6        177.44        175.68         8.82 o                         
   8   0   6          2.97         -2.97         2.97 o                         
  -8   1   6        110.42        114.87         9.88 o                         
  -7   1   6         25.12         30.64         2.56 o                         
  -6   1   6        121.60        115.87         8.26 o                         
  -5   1   6       1127.28       1096.32        21.62 o                         
  -4   1   6          0.71          7.51         2.87 o                         
  -3   1   6        962.38        973.68         2.23 o                         
  -2   1   6        134.40        211.77         3.48 o                         
   0   1   6       2812.68       2599.73        88.17 o                         
   1   1   6        517.85        481.36        41.05 o                         
   2   1   6        226.56        241.78        14.26 o                         
   3   1   6        311.37        323.66        12.17 o                         
   4   1   6        109.78        110.19         6.11 o                         
   5   1   6        714.73        698.07         3.91 o                         
   6   1   6        124.99        143.97         6.30 o                         
   7   1   6         93.70        101.65         4.35 o                         
  -8   2   6          3.07         -2.82         2.82 o                         
  -7   2   6        143.00        136.99        12.88 o                         
  -6   2   6        874.53        937.94        12.38 o                         
  -5   2   6          1.47         -2.13         3.62 o                         
  -4   2   6        749.79        738.02         5.18 o                         
  -3   2   6        192.09        184.11         6.17 o                         
  -2   2   6        293.80        246.87         3.77 o                         
  -1   2   6       1126.19       1112.18         5.49 o                         
   0   2   6         58.37         61.48         1.59 o                         
   1   2   6        482.70        428.77        24.67 o                         
   2   2   6       1444.70       1343.69        16.12 o                         
   3   2   6         13.04         14.97         2.03 o                         
   4   2   6        893.22        893.44         4.02 o                         
   5   2   6         37.01         39.85         2.45 o                         
   6   2   6        422.90        408.17         4.65 o                         
   7   2   6        187.54        181.45         3.36 o                         
  -8   3   6        266.67        268.60         8.40 o                         
  -7   3   6         61.26         60.98         8.68 o                         
  -6   3   6         58.34         58.60         6.37 o                         
  -5   3   6       1101.30       1094.23         6.54 o                         
  -4   3   6         41.63         51.27         3.28 o                         
  -3   3   6        694.97        699.10         6.50 o                         
  -2   3   6        430.51        438.20         4.84 o                         
  -1   3   6        111.58        120.20         4.37 o                         
   0   3   6       1511.81       1446.83         6.16 o                         
   1   3   6        267.40        264.47        14.66 o                         
   2   3   6        115.64        109.58        10.62 o                         
   3   3   6         82.56         77.54         4.04 o                         
   4   3   6          4.19          7.30         1.98 o                         
   5   3   6        550.90        556.98         3.23 o                         
   6   3   6        256.70        252.65         3.92 o                         
  -8   4   6         18.39         20.43         9.32 o                         
  -7   4   6         82.89         78.92         2.96 o                         
  -6   4   6        411.29        396.43         5.00 o                         
  -5   4   6         41.38         49.83         3.61 o                         
  -4   4   6        135.52        128.48         3.46 o                         
  -3   4   6        716.78        741.18         8.51 o                         
  -2   4   6        249.65        273.68         1.98 o                         
  -1   4   6       1023.48        969.10         9.99 o                         
   0   4   6         11.32         10.79         2.74 o                         
   1   4   6         71.39         65.55         4.60 o                         
   2   4   6        438.39        426.86        28.91 o                         
   3   4   6          0.06         20.59         3.20 o                         
   4   4   6        333.32        340.10         7.06 o                         
   5   4   6        126.06        128.85         3.06 o                         
  -8   5   6         89.06         93.91         4.68 o                         
  -7   5   6        170.39        163.18         4.64 o                         
  -6   5   6          1.01         -2.00         3.67 o                         
  -5   5   6        877.20        895.66        35.13 o                         
  -4   5   6         70.67         80.87         2.10 o                         
  -3   5   6         79.81         75.62         5.61 o                         
  -2   5   6        488.26        506.03        12.83 o                         
  -1   5   6         45.28         38.34         5.18 o                         
   0   5   6        636.34        646.71         4.57 o                         
   1   5   6          7.99          7.74         4.95 o                         
   2   5   6         82.13         73.89         8.94 o                         
   3   5   6        291.53        286.44        10.54 o                         
   4   5   6         33.60         41.45         2.38 o                         
  -7   6   6         34.84         46.55         4.07 o                         
  -6   6   6        187.92        189.59        12.11 o                         
  -5   6   6          7.36         14.76         2.22 o                         
  -4   6   6         71.39         77.81         2.23 o                         
  -3   6   6        135.35        142.08         3.73 o                         
  -2   6   6          0.75          4.44         2.25 o                         
  -1   6   6        360.30        356.30         7.34 o                         
   0   6   6         69.61         71.94         2.46 o                         
   1   6   6        127.88        123.57         2.91 o                         
   2   6   6        292.99        304.93        18.20 o                         
   3   6   6         10.28          7.02         2.29 o                         
  -6   7   6          1.08          7.58         3.02 o                         
  -5   7   6        203.06        195.64        13.19 o                         
  -4   7   6        121.37        121.42         3.96 o                         
  -3   7   6          1.90          2.59         2.24 o                         
  -2   7   6        110.04        110.13         2.61 o                         
  -1   7   6          6.56          9.17         1.87 o                         
   0   7   6        415.32        421.13        12.88 o                         
   1   7   6        180.99        176.71         3.28 o                         
   0  -9   7        146.96        154.30         5.18 o                         
   1  -9   7          3.55          4.91         4.27 o                         
   2  -9   7         45.63         38.50         4.23 o                         
   3  -9   7         30.19         28.24         4.08 o                         
   4  -9   7         18.93         24.27         3.99 o                         
  -2  -8   7        137.22        137.19         4.80 o                         
  -1  -8   7         41.37         44.54         4.87 o                         
   0  -8   7         22.97         38.26         4.29 o                         
   1  -8   7        508.21        555.79         6.01 o                         
   2  -8   7         31.85         30.17         4.26 o                         
   3  -8   7         94.57        100.41         3.87 o                         
   4  -8   7        188.04        188.33         2.25 o                         
   5  -8   7        131.21        139.58         2.41 o                         
   6  -8   7        445.47        422.72        11.57 o                         
  -3  -7   7         96.83         98.00         2.20 o                         
  -2  -7   7         64.40         69.86         2.01 o                         
  -1  -7   7         96.36        105.81         2.62 o                         
   0  -7   7        258.02        259.94         1.90 o                         
   1  -7   7          0.83         19.43         0.90 o                         
   2  -7   7        307.55        292.43         3.95 o                         
   3  -7   7        339.37        381.29         2.72 o                         
   4  -7   7         66.63         70.90         2.22 o                         
   5  -7   7        283.90        279.62         6.68 o                         
   6  -7   7         54.20         54.68         2.12 o                         
   7  -7   7         20.33         22.62         7.42 o                         
  -5  -6   7          3.16         13.90         5.22 o                         
  -4  -6   7         70.92         79.52         2.58 o                         
  -2  -6   7          6.12         11.54         3.44 o                         
  -1  -6   7        686.05        663.64         4.29 o                         
   0  -6   7         27.37         25.46         1.52 o                         
   1  -6   7       1422.78       1382.23         6.03 o                         
   2  -6   7        282.86        280.73         2.58 o                         
   3  -6   7          2.99         17.63         2.13 o                         
   4  -6   7        555.26        541.97         2.84 o                         
   5  -6   7          3.16          4.85         3.09 o                         
   6  -6   7        377.34        370.44         2.86 o                         
   7  -6   7        168.14        157.37         2.80 o                         
  -6  -5   7         41.56         31.29         2.30 o                         
  -5  -5   7        328.26        339.48        20.72 o                         
  -4  -5   7         36.41         30.97         2.25 o                         
  -3  -5   7        372.14        380.32         3.36 o                         
  -2  -5   7         16.01         15.77         3.13 o                         
  -1  -5   7         62.02         61.93         2.86 o                         
   0  -5   7       1402.17       1442.56        14.16 o                         
   1  -5   7        247.73        220.98         3.10 o                         
   2  -5   7        786.94        729.38         3.95 o                         
   3  -5   7        224.88        226.62         3.07 o                         
   4  -5   7          0.90          1.71         3.45 o                         
   5  -5   7        711.86        740.84        15.47 o                         
   6  -5   7        161.92        145.49         7.04 o                         
   7  -5   7         56.86         50.81         4.20 o                         
   8  -5   7         96.58         85.15         2.84 o                         
  -7  -4   7         52.45         38.79         3.46 o                         
  -6  -4   7        215.24        197.75         4.50 o                         
  -5  -4   7         53.96         55.50         1.79 o                         
  -4  -4   7        158.69        163.06         2.52 o                         
  -3  -4   7         11.42         41.87         2.31 o                         
  -2  -4   7        394.56        370.26        17.17 o                         
  -1  -4   7       1387.54       1366.11        17.74 o                         
   0  -4   7          8.81          4.44         1.82 o                         
   1  -4   7        223.76        175.22         3.05 o                         
   2  -4   7        796.07        709.86         4.11 o                         
   3  -4   7          1.80          8.01         1.89 o                         
   4  -4   7        931.19        898.84        11.00 o                         
   5  -4   7         24.99         26.94         2.10 o                         
   6  -4   7        448.88        473.81         5.94 o                         
   7  -4   7        407.37        417.96         8.74 o                         
   8  -4   7         10.33         16.90         6.24 o                         
  -7  -3   7        115.22        119.99         2.69 o                         
  -6  -3   7         41.04         45.44         2.33 o                         
  -5  -3   7        690.44        662.26        13.67 o                         
  -4  -3   7          4.19          0.51         1.75 o                         
  -3  -3   7        625.62        611.44         4.44 o                         
  -2  -3   7        241.33        213.98         4.68 o                         
  -1  -3   7          4.21          8.83         1.89 o                         
   0  -3   7       1551.79       1474.59        35.86 o                         
   1  -3   7        407.51        408.74         3.86 o                         
   2  -3   7        389.27        348.38         3.55 o                         
   3  -3   7       1006.71        971.37        26.20 o                         
   4  -3   7          0.24          2.14         2.11 o                         
   5  -3   7       1011.54       1011.07        31.64 o                         
   6  -3   7        118.54        118.85         8.60 o                         
   7  -3   7         37.91         41.78         2.72 o                         
   8  -3   7        268.27        259.05         4.23 o                         
  -7  -2   7         51.65         55.30         2.76 o                         
  -6  -2   7        325.11        323.02         6.11 o                         
  -5  -2   7        149.24        140.52         2.50 o                         
  -4  -2   7        413.59        420.78         3.58 o                         
  -3  -2   7        520.62        497.71         4.51 o                         
  -2  -2   7        150.94        148.06         3.06 o                         
  -1  -2   7       2040.15       2096.11         6.86 o                         
   0  -2   7         18.85         16.70         2.60 o                         
   1  -2   7        189.66        306.97         3.65 o                         
   2  -2   7        357.56        330.92        16.02 o                         
   3  -2   7          1.30          3.13         1.84 o                         
   4  -2   7       1022.15        994.83        23.42 o                         
   5  -2   7         89.55         94.79         2.49 o                         
   6  -2   7        264.00        302.18         4.89 o                         
   7  -2   7        640.44        659.12         6.76 o                         
   8  -2   7         23.52         16.20         5.92 o                         
  -8  -1   7         65.18         49.84         2.95 o                         
  -7  -1   7         69.59         83.90         2.14 o                         
  -6  -1   7          6.21          5.12         2.21 o                         
  -5  -1   7       1217.92       1172.76         3.64 o                         
  -4  -1   7        240.87        238.16        12.51 o                         
  -3  -1   7        355.86        341.67         3.26 o                         
  -2  -1   7        420.57        415.42         3.95 o                         
  -1  -1   7          0.35         39.92         2.97 o                         
   0  -1   7       2150.95       2036.71         7.19 o                         
   1  -1   7        297.99        298.81         3.76 o                         
   2  -1   7        193.01        191.74        18.23 o                         
   3  -1   7        945.03        921.41        16.82 o                         
   4  -1   7        130.58        125.20         2.48 o                         
   5  -1   7        822.17        794.83        11.88 o                         
   6  -1   7        405.74        404.72         4.36 o                         
   7  -1   7         39.80         36.28         2.85 o                         
   8  -1   7        409.59        413.60         4.23 o                         
  -8   0   7          6.46          6.12         2.19 o                         
  -7   0   7        300.94        313.45         9.96 o                         
  -6   0   7        600.88        604.85         3.86 o                         
  -5   0   7          2.99         14.94         2.24 o                         
  -4   0   7        344.33        346.93         2.05 o                         
  -3   0   7        565.70        567.50         4.72 o                         
  -2   0   7        178.45        177.57         3.59 o                         
  -1   0   7       1387.66       1388.89         4.87 o                         
   0   0   7         10.97         10.95         3.91 o                         
   1   0   7        509.62        566.67         4.71 o                         
   2   0   7        533.93        516.24        17.30 o                         
   3   0   7         14.11         14.14         2.15 o                         
   4   0   7        903.71        901.87        11.95 o                         
   5   0   7        124.22        138.59         5.15 o                         
   6   0   7        121.24        123.19         8.16 o                         
   7   0   7        434.98        420.99        12.11 o                         
  -8   1   7        201.93        195.68         3.20 o                         
  -7   1   7        372.93        366.58         3.12 o                         
  -6   1   7         10.96         10.66         2.50 o                         
  -5   1   7        191.08        184.51         5.14 o                         
  -4   1   7        145.81        147.04         2.15 o                         
  -3   1   7         36.81         96.02         3.38 o                         
  -2   1   7        871.70        868.34         5.69 o                         
  -1   1   7          1.38         19.06         8.35 o                         
   0   1   7       1553.85       1463.97        38.15 o                         
   1   1   7       1438.39       1320.86        31.03 o                         
   2   1   7        135.46        208.99        11.59 o                         
   3   1   7        754.25        747.51         6.81 o                         
   4   1   7          1.87          5.28         4.98 o                         
   5   1   7        176.99        183.22        12.80 o                         
   6   1   7        549.82        573.21         5.74 o                         
   7   1   7         20.92         25.04         3.28 o                         
  -8   2   7         52.24         55.03         3.07 o                         
  -7   2   7         78.80         90.18         8.54 o                         
  -6   2   7        716.72        760.55         4.35 o                         
  -5   2   7          5.80         18.05         3.53 o                         
  -4   2   7        103.84        114.57         3.84 o                         
  -3   2   7        451.84        447.17         4.73 o                         
  -1   2   7       2268.78       2233.68        71.25 o                         
   0   2   7          8.15         35.27         2.99 o                         
   1   2   7        145.36        132.03         7.73 o                         
   2   2   7        517.58        493.91        27.87 o                         
   3   2   7          2.08          2.65         1.94 o                         
   4   2   7       1192.24       1212.52        18.03 o                         
   5   2   7        102.59        127.54         3.01 o                         
   6   2   7          4.82          7.57         2.64 o                         
  -8   3   7         48.13         33.73        10.71 o                         
  -7   3   7        336.54        353.88         7.36 o                         
  -6   3   7          6.36          8.66         3.83 o                         
  -5   3   7        291.18        278.20         4.76 o                         
  -4   3   7          5.79          9.69         1.33 o                         
  -3   3   7        418.79        408.02        13.36 o                         
  -2   3   7        429.36        416.85         3.26 o                         
  -1   3   7        157.47        140.18         9.77 o                         
   0   3   7        334.96        326.35         4.26 o                         
   1   3   7        910.03        883.35        66.27 o                         
   2   3   7          4.61         19.75         3.45 o                         
   3   3   7        430.63        444.41         3.51 o                         
   4   3   7        139.75        147.62         3.01 o                         
   5   3   7        198.51        203.38         4.06 o                         
   6   3   7        158.94        164.72         6.42 o                         
  -7   4   7         37.69         42.85         4.77 o                         
  -6   4   7        347.82        334.52         5.43 o                         
  -5   4   7         11.95          8.74         6.39 o                         
  -4   4   7        188.12        197.65        10.64 o                         
  -3   4   7        525.03        547.44        21.85 o                         
  -2   4   7         25.30         89.64         2.71 o                         
  -1   4   7        653.38        612.07        11.95 o                         
   0   4   7        120.18        116.70         3.45 o                         
   1   4   7         61.11         73.65         2.53 o                         
   2   4   7        735.62        730.73        64.52 o                         
   3   4   7         11.35         24.79         2.53 o                         
   4   4   7        297.12        306.39         3.48 o                         
   5   4   7         87.85         77.40         3.05 o                         
  -7   5   7        109.85        110.46         4.69 o                         
  -6   5   7         14.56         35.93         7.27 o                         
  -5   5   7        230.55        240.02         3.80 o                         
  -4   5   7        181.54        204.16         2.43 o                         
  -3   5   7        120.16        134.41         2.08 o                         
  -2   5   7        545.55        506.04         3.30 o                         
  -1   5   7         33.15         23.66         5.00 o                         
   0   5   7        102.05        136.17         3.92 o                         
   1   5   7        254.13        285.05         4.33 o                         
   2   5   7          3.82          3.06         2.13 o                         
   3   5   7         80.01         76.35         3.32 o                         
  -6   6   7        220.19        217.03        15.38 o                         
  -5   6   7        144.14        143.03         3.10 o                         
  -4   6   7         23.72         19.81         2.06 o                         
  -3   6   7        404.82        419.05         3.11 o                         
  -2   6   7         25.84         26.24         2.10 o                         
  -1   6   7        373.10        367.85         3.15 o                         
   0   6   7         86.64         90.16        11.47 o                         
   1   6   7          0.84         -1.33         2.82 o                         
   2   6   7        200.44        213.16         3.98 o                         
  -4   7   7         60.70         49.53         2.49 o                         
  -3   7   7          0.87          2.11         5.27 o                         
  -2   7   7        259.30        262.51         2.93 o                         
  -1   7   7         55.27         62.86         2.32 o                         
   0   7   7         28.95         32.49        11.03 o                         
   1  -9   8        103.39        111.75         5.04 o                         
   2  -9   8         20.34         33.22         4.23 o                         
   3  -9   8        209.98        196.52         5.18 o                         
  -2  -8   8         10.03         11.91         2.97 o                         
  -1  -8   8        239.74        254.55         5.20 o                         
   0  -8   8          6.91         -0.57         3.86 o                         
   1  -8   8        205.83        218.04         4.79 o                         
   2  -8   8         74.97         77.06         1.21 o                         
   3  -8   8         10.87         19.73         1.67 o                         
   4  -8   8        245.61        286.93         2.74 o                         
   5  -8   8          1.63          1.52         2.17 o                         
  -3  -7   8        169.44        166.50         2.63 o                         
  -2  -7   8        115.06        118.67         2.64 o                         
  -1  -7   8         57.10         51.59         1.47 o                         
   0  -7   8        221.26        231.86         1.60 o                         
   1  -7   8        171.28        161.86         1.65 o                         
   2  -7   8          3.77         -0.06         2.22 o                         
   3  -7   8        145.47        138.63         2.41 o                         
   4  -7   8          3.75         -2.22         2.22 o                         
   5  -7   8        382.95        397.28         2.79 o                         
   6  -7   8        334.94        324.02         3.53 o                         
  -5  -6   8          2.96          1.94         2.84 o                         
  -4  -6   8         55.03         61.02         2.43 o                         
  -3  -6   8         92.36         89.74         2.66 o                         
  -2  -6   8        103.35        133.29         9.46 o                         
  -1  -6   8        690.41        739.99         3.82 o                         
   0  -6   8          4.19          3.05         1.91 o                         
   1  -6   8        203.99        203.14         4.70 o                         
   2  -6   8        181.92        180.33         5.07 o                         
   3  -6   8         25.84         33.65         2.52 o                         
   4  -6   8        804.42        752.08         4.56 o                         
   5  -6   8         61.75         66.02         2.15 o                         
   6  -6   8        125.72        120.47         2.54 o                         
   7  -6   8        332.23        320.11        11.47 o                         
  -5  -5   8         80.11         81.67         4.25 o                         
  -4  -5   8         10.46         13.91         2.98 o                         
  -3  -5   8         96.70        100.12         2.56 o                         
  -2  -5   8        541.08        547.33         6.57 o                         
  -1  -5   8          8.35         10.83         2.19 o                         
   0  -5   8        238.19        318.10         7.73 o                         
   1  -5   8        206.16        204.89         7.02 o                         
   2  -5   8        130.94        126.07         2.67 o                         
   3  -5   8        626.76        580.53         4.37 o                         
   4  -5   8         35.04         48.73         1.98 o                         
   5  -5   8        288.82        322.94         3.18 o                         
   6  -5   8        491.23        495.15        13.46 o                         
   7  -5   8         32.35         37.03         2.72 o                         
  -6  -4   8        196.38        193.92        18.85 o                         
  -5  -4   8          5.74          4.20         2.45 o                         
  -4  -4   8         63.73         78.26         2.93 o                         
  -3  -4   8        124.88        117.25         2.89 o                         
  -2  -4   8          1.37          5.32         4.55 o                         
  -1  -4   8       1716.72       1775.75        24.11 o                         
   0  -4   8         23.81         24.93         2.74 o                         
   1  -4   8        796.08        736.01         5.07 o                         
   2  -4   8        382.84        404.86         4.29 o                         
   3  -4   8          1.96         42.48         2.87 o                         
   4  -4   8       1119.06       1095.98        11.78 o                         
   5  -4   8        156.98        148.51         2.59 o                         
   6  -4   8         25.87         25.61         2.46 o                         
   7  -4   8        284.52        276.85        23.39 o                         
  -7  -3   8         90.80         82.81         2.85 o                         
  -6  -3   8         38.35         44.21         2.91 o                         
  -5  -3   8        183.85        178.99         7.52 o                         
  -4  -3   8        186.33        181.26         3.82 o                         
  -3  -3   8        469.95        470.31         4.15 o                         
  -2  -3   8        331.33        336.75         3.79 o                         
  -1  -3   8         28.53         71.54         2.37 o                         
   0  -3   8        183.78        315.03         4.06 o                         
   1  -3   8        839.45        811.07         5.34 o                         
   2  -3   8        413.49        398.27         4.56 o                         
   3  -3   8        848.29        876.64        21.02 o                         
   4  -3   8         57.81         69.79         6.11 o                         
   5  -3   8        201.18        198.40         3.53 o                         
   6  -3   8        510.08        511.54        32.44 o                         
   7  -3   8         13.14         17.08        15.75 o                         
  -7  -2   8         51.69         45.20         2.22 o                         
  -6  -2   8        332.94        332.69         3.38 o                         
  -5  -2   8         15.70         16.35         4.18 o                         
  -4  -2   8         48.00        112.43        15.64 o                         
  -3  -2   8        298.49        278.67         3.88 o                         
  -2  -2   8         62.06         60.13         3.52 o                         
  -1  -2   8       1489.24       1537.18        50.68 o                         
   0  -2   8        242.76        221.62         3.30 o                         
   2  -2   8       1958.84       1922.47         7.58 o                         
   3  -2   8         19.86         16.50         2.26 o                         
   4  -2   8        810.67        785.90        14.41 o                         
   5  -2   8         73.26         75.92        14.94 o                         
   6  -2   8         34.70         44.63         2.69 o                         
   7  -2   8        595.87        610.09        11.12 o                         
  -7  -1   8        266.41        254.89         3.11 o                         
  -6  -1   8         13.00         16.17         1.78 o                         
  -5  -1   8        419.00        398.22         2.73 o                         
  -4  -1   8        180.80        181.33         5.68 o                         
  -3  -1   8        283.11        245.64         4.08 o                         
  -2  -1   8        845.35        913.89         5.72 o                         
  -1  -1   8          0.51        141.30        72.64 o                         
   0  -1   8        686.89        643.87         5.04 o                         
   1  -1   8        838.73        808.26         5.45 o                         
   3  -1   8        772.54        819.75         4.99 o                         
   4  -1   8         42.87         51.94         9.79 o                         
   5  -1   8        309.45        280.05         5.67 o                         
   6  -1   8        337.71        339.38        14.76 o                         
   7  -1   8         21.78         26.24         5.26 o                         
  -8   0   8         62.28         52.93         3.24 o                         
  -7   0   8         27.49         20.92         2.30 o                         
  -6   0   8        230.19        219.98         7.41 o                         
  -5   0   8         48.82         53.50         1.93 o                         
  -4   0   8        217.56        207.53         4.31 o                         
  -3   0   8        715.33        720.97         5.54 o                         
  -2   0   8        168.53        193.73         4.04 o                         
  -1   0   8       1210.33       1203.49         6.09 o                         
   0   0   8        554.39        624.48         5.14 o                         
   1   0   8          7.44          4.07         3.51 o                         
   2   0   8        374.27        383.92         4.58 o                         
   3   0   8         17.23         25.70         6.17 o                         
   4   0   8        406.31        418.10        31.70 o                         
   5   0   8        667.62        671.99         5.20 o                         
   6   0   8         50.89         57.28         4.93 o                         
   7   0   8        522.64        552.92         7.11 o                         
  -8   1   8         76.59         73.13         5.41 o                         
  -7   1   8        366.81        365.90        10.42 o                         
  -6   1   8         61.54         67.80         7.31 o                         
  -5   1   8        421.26        417.32         8.56 o                         
  -4   1   8        290.92        286.91         4.62 o                         
  -3   1   8        247.69        307.55         4.60 o                         
  -2   1   8       1014.00       1056.05         6.67 o                         
  -1   1   8         98.50         90.14         2.48 o                         
   0   1   8        215.77        217.49         3.92 o                         
   1   1   8        503.84        460.37        20.95 o                         
   2   1   8         34.53         73.10        21.60 o                         
   3   1   8        938.95        934.45         5.53 o                         
   4   1   8        109.07        102.75         2.62 o                         
   5   1   8        121.27        118.07         2.63 o                         
   6   1   8        296.09        278.57         3.50 o                         
  -7   2   8        149.77        149.38         4.04 o                         
  -6   2   8         36.67         39.42         4.95 o                         
  -5   2   8         90.24         86.65         1.38 o                         
  -4   2   8        176.85        181.82         4.46 o                         
  -3   2   8        981.54       1034.58         6.81 o                         
  -2   2   8          2.47         -3.37         3.37 o                         
  -1   2   8        258.46        320.65         8.88 o                         
   0   2   8        590.87        563.46         5.20 o                         
   1   2   8        190.70        185.31        11.18 o                         
   2   2   8        272.72        272.59         7.86 o                         
   3   2   8         21.35         15.64         2.27 o                         
   4   2   8        110.38        110.84         2.86 o                         
   5   2   8        614.62        618.34         9.42 o                         
   6   2   8          0.25          5.62         3.06 o                         
  -7   3   8        359.46        321.95         6.24 o                         
  -6   3   8          7.15         24.77         4.15 o                         
  -5   3   8         79.40         85.99         9.85 o                         
  -4   3   8        326.57        316.70         5.11 o                         
  -3   3   8          5.57          3.02         3.82 o                         
  -2   3   8        995.71        991.52         4.70 o                         
  -1   3   8          7.73          2.69         2.40 o                         
   0   3   8        175.75        183.26         3.98 o                         
   1   3   8        616.51        628.11        48.66 o                         
   2   3   8          0.50         -2.55         2.55 o                         
   3   3   8        805.46        785.14        35.90 o                         
   4   3   8         36.64         46.18         2.84 o                         
   5   3   8          3.31          9.88         2.82 o                         
  -7   4   8         25.54         27.66         5.02 o                         
  -6   4   8        189.09        191.06         2.39 o                         
  -5   4   8        173.59        185.41         8.29 o                         
  -4   4   8        166.48        161.46         6.96 o                         
  -3   4   8        137.45        139.59         4.22 o                         
  -2   4   8         25.92         63.51         5.28 o                         
  -1   4   8        184.36        197.18         3.12 o                         
   0   4   8        287.79        316.28         4.38 o                         
   1   4   8        137.20        146.95         3.94 o                         
   2   4   8        162.87        150.93        21.46 o                         
   3   4   8         95.48         97.81         2.79 o                         
   4   4   8        166.40        157.96         4.84 o                         
  -6   5   8         37.20         42.48         4.40 o                         
  -5   5   8         26.78         31.13         1.89 o                         
  -4   5   8         87.67         83.30        12.44 o                         
  -3   5   8         51.43         51.64         7.95 o                         
  -2   5   8        234.75        231.50         3.28 o                         
  -1   5   8        131.26        136.97         3.07 o                         
   0   5   8         12.07         18.15         3.28 o                         
   1   5   8        747.97        790.30         6.17 o                         
   2   5   8          9.64         15.65         4.65 o                         
   3   5   8        193.29        193.38        16.97 o                         
  -5   6   8        106.32        114.63         2.50 o                         
  -4   6   8         72.29         76.94         2.04 o                         
  -3   6   8        161.77        164.95        12.36 o                         
  -2   6   8          2.75          9.71         7.65 o                         
  -1   6   8        149.90        139.19         7.97 o                         
   0   6   8        173.26        191.35        14.39 o                         
   1   6   8         17.25         22.45         3.57 o                         
  -1  -8   9        244.07        268.04         9.63 o                         
   0  -8   9         25.39         21.55         0.98 o                         
   1  -8   9         13.50         10.76         2.96 o                         
   2  -8   9        176.38        171.12         2.79 o                         
   3  -8   9          3.08          5.91         1.45 o                         
   4  -8   9        385.89        406.42         3.45 o                         
  -3  -7   9        131.89        122.46         3.28 o                         
  -2  -7   9        156.14        162.77        10.48 o                         
  -1  -7   9          6.03          1.57         1.75 o                         
   0  -7   9        250.63        242.88         1.96 o                         
   1  -7   9        393.19        394.61         9.83 o                         
   2  -7   9         44.03         43.52         2.95 o                         
   3  -7   9        319.69        307.37         3.33 o                         
   4  -7   9         28.13         15.69         2.60 o                         
   5  -7   9        245.49        231.56         3.69 o                         
  -4  -6   9        125.43        125.02         3.14 o                         
  -3  -6   9        182.25        184.65         3.13 o                         
  -2  -6   9         94.85        107.28         2.22 o                         
  -1  -6   9        197.81        217.88         2.85 o                         
   0  -6   9        120.84        124.62         2.46 o                         
   1  -6   9         48.22         52.28         1.65 o                         
   2  -6   9        264.87        258.84         5.42 o                         
   3  -6   9         53.69         58.74         2.66 o                         
   4  -6   9        169.94        153.85         3.69 o                         
   5  -6   9        381.44        392.78        17.10 o                         
   6  -6   9          7.06          2.46         2.25 o                         
  -5  -5   9         95.40        105.59         3.29 o                         
  -4  -5   9         84.33         92.38         3.41 o                         
  -3  -5   9        246.54        235.91         3.37 o                         
  -2  -5   9        601.20        624.69         3.05 o                         
  -1  -5   9          9.94         -1.43         2.05 o                         
   0  -5   9         86.91        148.58         3.96 o                         
   1  -5   9        267.02        285.19         2.49 o                         
   2  -5   9          6.14          7.05         3.09 o                         
   3  -5   9        669.04        596.34         4.99 o                         
   4  -5   9        107.09        103.26         3.32 o                         
   5  -5   9        262.49        265.65         3.07 o                         
   6  -5   9        336.12        329.32        28.78 o                         
   7  -5   9         10.63         23.22         3.63 o                         
  -6  -4   9        118.96        106.16        11.71 o                         
  -5  -4   9         29.96         34.03         3.32 o                         
  -4  -4   9        145.71        148.50         3.79 o                         
  -3  -4   9        463.00        472.63         4.64 o                         
  -2  -4   9         38.36         29.48         3.40 o                         
  -1  -4   9        175.04        179.25         2.80 o                         
   0  -4   9        257.25        246.93         3.20 o                         
   1  -4   9        322.61        345.15        17.80 o                         
   2  -4   9        599.89        628.04         5.42 o                         
   3  -4   9         46.00         73.11         3.95 o                         
   4  -4   9        140.82        135.38        19.08 o                         
   5  -4   9        498.16        491.22         6.02 o                         
   6  -4   9         20.38         20.74         2.63 o                         
   7  -4   9        322.20        314.72         8.56 o                         
  -6  -3   9          2.71          9.12         2.49 o                         
  -5  -3   9        136.22        118.13         4.21 o                         
  -4  -3   9        131.12        135.42         3.91 o                         
  -3  -3   9          1.20         -2.99         2.99 o                         
  -2  -3   9        996.42       1011.64         5.82 o                         
  -1  -3   9         69.07        180.71         6.98 o                         
   0  -3   9        368.82        381.37         9.24 o                         
   1  -3   9        262.53        247.20         4.21 o                         
   2  -3   9          6.72         10.11         3.44 o                         
   3  -3   9        741.00        719.54         5.69 o                         
   4  -3   9         68.44         97.91         2.72 o                         
   5  -3   9        155.79        169.18         3.17 o                         
   6  -3   9        514.60        504.00         4.22 o                         
   7  -3   9        156.65        154.67        21.16 o                         
  -7  -2   9         43.97         45.42         2.62 o                         
  -6  -2   9         91.16         93.10         4.02 o                         
  -5  -2   9        399.32        393.81         5.31 o                         
  -4  -2   9        222.45        280.38         4.53 o                         
  -3  -2   9        225.89        230.18         4.21 o                         
  -2  -2   9         27.90         28.16         3.34 o                         
  -1  -2   9        412.38        422.39        15.54 o                         
   0  -2   9       1040.32       1010.44         2.95 o                         
   1  -2   9        757.51        796.98         5.77 o                         
   2  -2   9        400.08        406.68         4.92 o                         
   3  -2   9          2.28         -1.83         3.48 o                         
   4  -2   9        198.51        200.60         8.24 o                         
   5  -2   9       1016.39        996.01        42.49 o                         
   6  -2   9         42.01         57.93         4.66 o                         
   7  -2   9         85.55         85.08         6.64 o                         
  -7  -1   9        240.08        222.64         3.47 o                         
  -6  -1   9          1.63          3.53         3.38 o                         
  -5  -1   9         55.37         62.74         8.97 o                         
  -4  -1   9        134.22        138.67         4.08 o                         
  -3  -1   9        113.84        143.20         4.23 o                         
  -2  -1   9        672.36        710.03         5.76 o                         
  -1  -1   9        134.47        123.25         4.31 o                         
   0  -1   9          5.24         -3.26         3.26 o                         
   1  -1   9        810.43        778.60         5.91 o                         
   2  -1   9         11.35         -3.69         3.69 o                         
   3  -1   9       1137.37       1167.66         7.10 o                         
   4  -1   9        162.41        179.06         8.88 o                         
   5  -1   9         12.52         21.87         8.22 o                         
   6  -1   9        403.70        427.46        23.71 o                         
  -7   0   9          3.53          7.69         4.56 o                         
  -6   0   9         79.20         72.26         4.97 o                         
  -5   0   9         44.39         75.79         4.14 o                         
  -4   0   9        190.61        182.29         4.50 o                         
  -3   0   9        351.59        368.89         5.10 o                         
  -2   0   9         61.26         70.67         3.99 o                         
  -1   0   9        594.24        592.15         6.11 o                         
   0   0   9        941.48       1041.42         6.57 o                         
   1   0   9        211.73        188.14        18.08 o                         
   2   0   9        822.34        827.42         6.13 o                         
   3   0   9        137.99        139.48         4.37 o                         
   4   0   9        206.70        222.15        18.13 o                         
   5   0   9        423.49        441.77        12.23 o                         
   6   0   9          0.79          2.51         4.89 o                         
  -7   1   9         77.75         70.70         4.62 o                         
  -6   1   9         22.71         26.94         1.52 o                         
  -5   1   9        272.37        296.29         5.23 o                         
  -4   1   9        364.14        393.95         5.49 o                         
  -3   1   9        103.76        189.11         4.79 o                         
  -2   1   9        511.70        496.47         7.73 o                         
  -1   1   9        124.25        125.04         2.87 o                         
   0   1   9         63.55         51.77         3.71 o                         
   1   1   9        295.75        288.98         6.61 o                         
   2   1   9         12.30         50.59        22.97 o                         
   3   1   9        455.15        458.58        18.60 o                         
   4   1   9        513.85        548.79        10.00 o                         
   5   1   9          5.54          8.91         2.47 o                         
  -7   2   9         27.10         26.12         1.79 o                         
  -6   2   9        137.82        118.55         4.93 o                         
  -5   2   9        126.80        102.57         4.72 o                         
  -4   2   9        272.21        278.26         5.28 o                         
  -3   2   9        433.64        459.95         5.78 o                         
  -2   2   9         86.94         78.89         4.05 o                         
  -1   2   9        283.72        297.35         3.40 o                         
   0   2   9        652.39        636.11         5.62 o                         
   1   2   9          7.03         -0.88         3.21 o                         
   2   2   9        293.49        268.04         5.41 o                         
   3   2   9        288.81        300.15         9.11 o                         
   4   2   9         40.24         44.04         4.64 o                         
   5   2   9        360.79        380.74         4.14 o                         
  -6   3   9         82.97         89.83         4.69 o                         
  -5   3   9        173.29        177.18         5.06 o                         
  -4   3   9        461.00        521.64         6.38 o                         
  -3   3   9         19.29         28.15         7.14 o                         
  -2   3   9        211.77        206.28        11.30 o                         
  -1   3   9        246.46        265.92         5.22 o                         
   0   3   9         98.94         85.93         4.08 o                         
   1   3   9        353.25        366.15         5.18 o                         
   2   3   9          1.52         -1.09         2.64 o                         
   3   3   9        118.78        115.13         4.40 o                         
   4   3   9        178.90        172.45         3.15 o                         
  -6   4   9         55.71         58.54         4.48 o                         
  -5   4   9         73.74         56.70         4.68 o                         
  -4   4   9          0.99          1.05         4.30 o                         
  -3   4   9        517.55        494.03        10.31 o                         
  -2   4   9        174.66        186.96         8.70 o                         
  -1   4   9        151.93        152.32         6.07 o                         
   0   4   9        309.36        306.54         5.15 o                         
   1   4   9          0.35         -0.40         3.92 o                         
   2   4   9         89.21         97.73        10.92 o                         
   3   4   9         18.85         25.31         9.15 o                         
  -5   5   9         70.00         76.44         4.79 o                         
  -4   5   9        140.53        123.82         3.29 o                         
  -3   5   9          2.55          4.23         2.77 o                         
  -2   5   9        164.27        157.45         4.58 o                         
  -1   5   9        188.71        188.16         5.43 o                         
   0   5   9         42.10         35.68         2.73 o                         
   1   5   9         92.48         78.14         3.96 o                         
   1  -8  10         85.28         83.22         5.10 o                         
   2  -8  10        111.28         99.37         1.75 o                         
  -2  -7  10        199.10        193.77         6.28 o                         
  -1  -7  10          0.83         -2.19         2.19 o                         
   0  -7  10         80.52         82.51         7.49 o                         
   1  -7  10         43.58         48.46         4.61 o                         
   2  -7  10         21.52         23.49         5.37 o                         
   3  -7  10        549.66        524.55        12.80 o                         
   4  -7  10         86.25         81.40         3.15 o                         
  -3  -6  10         42.95         40.46         5.39 o                         
  -2  -6  10         55.33         64.11         2.97 o                         
  -1  -6  10         61.64         57.87         3.24 o                         
   0  -6  10        344.52        362.37         3.01 o                         
   1  -6  10        180.46        177.80         2.61 o                         
   2  -6  10        372.16        377.19         7.59 o                         
   3  -6  10         30.77         66.42         3.57 o                         
   4  -6  10        186.42        206.58         3.82 o                         
   5  -6  10        273.52        247.82         4.56 o                         
  -4  -5  10         85.88         83.22         3.63 o                         
  -3  -5  10         51.97         48.33         2.93 o                         
  -2  -5  10        190.95        185.49         5.96 o                         
  -1  -5  10         53.76         50.48         2.37 o                         
   0  -5  10        380.49        451.09         3.09 o                         
   1  -5  10        422.79        440.32         3.35 o                         
   2  -5  10          1.27         10.25         3.68 o                         
   3  -5  10        267.42        260.02         4.14 o                         
   4  -5  10        336.99        347.53         4.99 o                         
   5  -5  10         79.83         93.26         4.44 o                         
   6  -5  10        130.21        122.37        16.52 o                         
  -5  -4  10         53.66         51.45         3.99 o                         
  -4  -4  10        180.77        183.89         3.99 o                         
  -3  -4  10        177.54        172.41         4.03 o                         
  -2  -4  10          0.38         -1.06         2.52 o                         
  -1  -4  10        107.19        109.69         4.06 o                         
   0  -4  10        392.47        396.21         3.26 o                         
   1  -4  10          3.49          3.69         2.44 o                         
   2  -4  10        391.46        396.06         5.07 o                         
   3  -4  10         94.20        100.86         4.34 o                         
   4  -4  10        117.23        119.04         4.08 o                         
   5  -4  10        574.10        583.63        24.43 o                         
   6  -4  10          0.18         -2.82         2.82 o                         
  -5  -3  10         88.64         89.37         3.90 o                         
  -4  -3  10        156.99        144.92         4.29 o                         
  -3  -3  10        108.96        104.61         3.76 o                         
  -2  -3  10        594.30        593.41        16.34 o                         
  -1  -3  10        303.04        367.96         3.47 o                         
   0  -3  10        123.65        140.90         1.82 o                         
   1  -3  10        391.43        434.11         5.20 o                         
   2  -3  10         48.12         51.64         3.88 o                         
   3  -3  10        378.77        374.71         5.64 o                         
   4  -3  10        377.50        418.62         5.45 o                         
   5  -3  10        122.84        129.58         5.60 o                         
   6  -3  10        197.48        189.04         3.50 o                         
  -6  -2  10        145.85        135.05         4.64 o                         
  -5  -2  10         21.02         23.31         3.96 o                         
  -4  -2  10         90.63         84.68         4.15 o                         
  -3  -2  10        485.67        499.57         5.57 o                         
  -2  -2  10        210.73        229.53         4.34 o                         
  -1  -2  10        241.13        265.38         9.51 o                         
   0  -2  10        206.71        200.85        13.50 o                         
   1  -2  10         59.18         88.85         4.06 o                         
   2  -2  10        297.62        319.26         4.96 o                         
   3  -2  10         92.12         85.34         4.29 o                         
   4  -2  10         86.45         87.74         4.44 o                         
   5  -2  10        409.71        416.98        29.24 o                         
   6  -2  10         69.04         94.12         3.29 o                         
  -6  -1  10         88.63         94.83         4.45 o                         
  -5  -1  10        158.25        171.99         4.71 o                         
  -4  -1  10        405.93        448.96         5.59 o                         
  -3  -1  10          2.81         -3.99         3.99 o                         
  -2  -1  10        499.90        513.26         8.92 o                         
  -1  -1  10        606.73        624.52         5.41 o                         
   0  -1  10        191.81        191.67         4.46 o                         
   1  -1  10        172.65        172.65         4.37 o                         
   2  -1  10         20.90         24.70         3.90 o                         
   3  -1  10        270.15        264.16         5.18 o                         
   4  -1  10        647.62        669.51         6.58 o                         
   5  -1  10         50.22         67.72        13.00 o                         
   6  -1  10        212.45        215.38        23.38 o                         
  -6   0  10        223.38        193.36         5.64 o                         
  -5   0  10        132.52        149.74         4.92 o                         
  -4   0  10         46.54         33.22         4.34 o                         
  -3   0  10        253.34        273.41         5.26 o                         
  -2   0  10        178.66        185.70        17.53 o                         
  -1   0  10         70.48         87.73         7.07 o                         
   0   0  10        307.65        315.77         5.00 o                         
   1   0  10        135.70        139.98         3.71 o                         
   2   0  10        694.59        633.55        27.85 o                         
   3   0  10        209.76        209.26         5.14 o                         
   4   0  10         33.80         37.41         4.35 o                         
   5   0  10        206.80        212.14         7.60 o                         
  -6   1  10         15.49         28.97         4.65 o                         
  -5   1  10         55.59         64.52         4.68 o                         
  -4   1  10        307.16        316.49         5.92 o                         
  -3   1  10         63.11         84.84         4.75 o                         
  -2   1  10        156.02        167.88         3.35 o                         
  -1   1  10        316.81        325.53         3.68 o                         
   0   1  10         25.00         29.28         3.75 o                         
   1   1  10        589.87        587.41         5.05 o                         
   2   1  10         75.68         91.27        18.27 o                         
   3   1  10        271.57        292.11        11.19 o                         
   4   1  10        287.06        287.45         5.99 o                         
   5   1  10          1.47         -2.69         2.69 o                         
  -6   2  10        229.01        211.57         5.54 o                         
  -5   2  10         59.86         49.26         4.76 o                         
  -4   2  10          0.18          4.95         4.19 o                         
  -3   2  10        163.73        164.45        11.57 o                         
  -2   2  10        122.51        105.87         3.65 o                         
  -1   2  10        416.46        434.20         5.22 o                         
   0   2  10        237.64        252.57         4.84 o                         
   1   2  10          6.67          7.02         3.77 o                         
   2   2  10        371.87        363.18        12.64 o                         
   3   2  10        325.36        324.19        22.34 o                         
   4   2  10         50.75         50.12         5.24 o                         
  -5   3  10         78.24         87.16         5.31 o                         
  -4   3  10        208.07        225.04         5.76 o                         
  -3   3  10          0.58         -3.26         3.26 o                         
  -2   3  10         95.99        111.84         9.65 o                         
  -1   3  10        233.38        225.56        12.86 o                         
   0   3  10          0.59         -1.60         3.83 o                         
   1   3  10        124.18        133.81         4.48 o                         
   2   3  10        130.13        129.68        15.51 o                         
   3   3  10         56.01         58.04         9.78 o                         
  -5   4  10         27.89         37.09         4.85 o                         
  -4   4  10         15.21         10.33         3.53 o                         
  -3   4  10        273.88        242.29         3.92 o                         
  -2   4  10        172.88        208.43         6.35 o                         
  -1   4  10         78.24         84.44         6.46 o                         
   0   4  10        210.76        191.84         3.48 o                         
   1   4  10         32.63         19.72         3.92 o                         
  -2   5  10         53.41         46.93         2.97 o                         
   0  -7  11         74.19         66.37         5.01 o                         
   1  -7  11         39.95         48.25         1.88 o                         
   2  -7  11          0.12         -2.08         2.08 o                         
   3  -7  11         53.34         51.79         5.76 o                         
  -2  -6  11         19.82         26.25         2.15 o                         
  -1  -6  11        135.58        155.98         2.84 o                         
   0  -6  11        119.81        122.50         2.56 o                         
   1  -6  11          5.53         17.80         2.39 o                         
   2  -6  11        264.87        269.85         3.48 o                         
   3  -6  11         62.46         64.71         3.96 o                         
   4  -6  11        119.13        108.73         3.82 o                         
  -3  -5  11         41.43         37.46         5.24 o                         
  -2  -5  11        123.98        121.31        10.02 o                         
  -1  -5  11         86.82         74.76         2.77 o                         
   0  -5  11         73.79         82.66         1.92 o                         
   1  -5  11        188.81        191.48         2.93 o                         
   2  -5  11          7.29          9.48         2.36 o                         
   3  -5  11        304.31        317.87         4.99 o                         
   4  -5  11        217.57        212.93         4.60 o                         
   5  -5  11          0.21         10.22         3.92 o                         
  -4  -4  11         31.54         37.96         3.61 o                         
  -3  -4  11        101.73        109.00         3.80 o                         
  -2  -4  11        307.16        326.04         3.80 o                         
  -1  -4  11        217.61        218.05         2.64 o                         
   0  -4  11        265.40        285.22        23.18 o                         
   1  -4  11         11.44         -3.71         3.71 o                         
   2  -4  11        341.91        364.09         5.34 o                         
   3  -4  11        300.45        315.69         5.59 o                         
   4  -4  11        260.66        302.30         5.73 o                         
   5  -4  11        141.76        142.92         4.72 o                         
  -5  -3  11         28.27         35.15         4.38 o                         
  -4  -3  11        221.73        220.48         4.61 o                         
  -3  -3  11          5.76          4.87         3.69 o                         
  -2  -3  11        117.51        122.00         6.63 o                         
  -1  -3  11         74.72         95.88         4.11 o                         
   0  -3  11         47.58         53.50         1.77 o                         
   1  -3  11        492.42        487.54         4.73 o                         
   2  -3  11         22.32         22.25         4.11 o                         
   3  -3  11        110.13        103.20         5.18 o                         
   4  -3  11        600.76        640.78         6.78 o                         
   5  -3  11         11.47          3.71         4.84 o                         
  -5  -2  11         27.28         12.16         4.33 o                         
  -4  -2  11         23.60         23.07         4.11 o                         
  -3  -2  11        287.71        276.03         5.68 o                         
  -2  -2  11        186.52        207.27        11.25 o                         
  -1  -2  11         62.31         68.55         4.27 o                         
   0  -2  11        124.81        132.93         6.53 o                         
   1  -2  11        121.39        144.17         4.62 o                         
   2  -2  11        729.86        716.24         6.82 o                         
   3  -2  11        505.58        525.29         6.07 o                         
   4  -2  11         80.70         66.56         4.75 o                         
   5  -2  11         82.77         84.30         4.56 o                         
  -5  -1  11         43.78         34.88         4.31 o                         
  -4  -1  11        322.18        318.32         5.99 o                         
  -3  -1  11         29.71         16.00         4.42 o                         
  -2  -1  11        277.83        308.07        33.44 o                         
  -1  -1  11        166.42        149.50         4.26 o                         
   0  -1  11        129.25        114.29         4.53 o                         
   1  -1  11        506.76        501.01         5.25 o                         
   2  -1  11        209.80        227.36         5.18 o                         
   3  -1  11         13.96         22.08         4.84 o                         
   4  -1  11        247.65        258.02         5.51 o                         
   5  -1  11          0.96          4.77         4.33 o                         
  -5   0  11        146.82        127.71         5.02 o                         
  -4   0  11         16.06         19.45         4.48 o                         
  -3   0  11        309.55        306.90        24.39 o                         
  -2   0  11        197.94        195.86         9.55 o                         
  -1   0  11        133.16        135.81         4.28 o                         
   0   0  11        146.51        162.73         4.89 o                         
   1   0  11         97.96         76.93         4.34 o                         
   2   0  11        190.53        198.64         2.24 o                         
   3   0  11        235.82        240.11         2.57 o                         
   4   0  11          2.22         -2.97         5.04 o                         
  -5   1  11         18.54         35.90         4.83 o                         
  -4   1  11        272.53        269.39         6.15 o                         
  -3   1  11         58.28         48.15         4.70 o                         
  -2   1  11        229.93        238.80         3.76 o                         
  -1   1  11        411.28        420.03         5.03 o                         
   0   1  11          7.42          9.07         3.90 o                         
   1   1  11        215.43        217.81         5.07 o                         
   2   1  11        136.99        138.02         2.06 o                         
   3   1  11         27.78         31.41         2.35 o                         
  -5   2  11        128.51        111.51         5.61 o                         
  -4   2  11         18.46          9.19         5.27 o                         
  -3   2  11        140.17        132.65        17.17 o                         
  -2   2  11        131.87        123.49         3.50 o                         
  -1   2  11          8.10          6.61         2.95 o                         
   0   2  11        268.75        236.55         5.33 o                         
   1   2  11         14.77         11.45         4.17 o                         
   2   2  11        320.32        316.09         9.86 o                         
   3   2  11         67.82         67.61         7.71 o                         
  -4   3  11        189.17        162.71         3.80 o                         
  -3   3  11        265.49        261.12         6.13 o                         
  -2   3  11        135.67        132.78         3.58 o                         
  -1   3  11        104.27         93.40        10.21 o                         
   0   3  11          5.12          2.33         9.48 o                         
   1   3  11        160.10        165.27         4.89 o                         
   0  -6  12         58.84         49.65         5.22 o                         
   1  -6  12         22.41         20.95         2.41 o                         
   2  -6  12        128.66        128.61         2.68 o                         
  -2  -5  12        111.20        115.62         5.31 o                         
  -1  -5  12        122.12        134.66        10.33 o                         
   0  -5  12          0.26          5.66         2.66 o                         
   1  -5  12        143.64        138.57        15.13 o                         
   2  -5  12         44.50         41.35         5.24 o                         
   3  -5  12         42.39         25.58         4.30 o                         
  -3  -4  12        270.37        273.43         4.23 o                         
  -2  -4  12         43.98         39.81         2.83 o                         
  -1  -4  12         21.19         23.29         2.74 o                         
   0  -4  12        146.19        153.13         3.46 o                         
   1  -4  12         31.06         30.77         1.97 o                         
   2  -4  12        384.79        388.91         5.81 o                         
   3  -4  12         84.64         78.72         4.66 o                         
   4  -4  12          2.64         -3.13         4.42 o                         
  -3  -3  12        353.46        345.42        11.69 o                         
  -2  -3  12         37.90         45.48         5.17 o                         
  -1  -3  12        130.89        126.07         9.90 o                         
   0  -3  12         46.46         47.27         2.54 o                         
   1  -3  12        255.01        265.56         3.34 o                         
   2  -3  12        176.61        194.58         5.18 o                         
   3  -3  12         91.73         91.88         4.91 o                         
   4  -3  12        158.73        164.28         5.19 o                         
  -4  -2  12          1.23          7.24         4.34 o                         
  -3  -2  12         95.25         84.90         3.62 o                         
  -2  -2  12         34.41         29.85         3.28 o                         
  -1  -2  12         11.86         -3.93         3.95 o                         
   0  -2  12        553.25        579.39        24.44 o                         
   1  -2  12         20.21         17.84         3.41 o                         
   2  -2  12        164.59        165.33         5.02 o                         
   3  -2  12        177.09        176.48         5.28 o                         
   4  -2  12          1.06         -4.54         4.54 o                         
  -4  -1  12         74.18         50.06         4.85 o                         
  -3  -1  12         43.66         47.26         5.72 o                         
  -2  -1  12         55.55         79.95         3.26 o                         
  -1  -1  12         45.13         38.54         3.19 o                         
   0  -1  12         17.58         23.81         6.54 o                         
   1  -1  12        399.93        408.69         5.89 o                         
   2  -1  12        298.57        284.57         4.62 o                         
   3  -1  12         40.59         33.81         5.17 o                         
  -4   0  12          0.49          2.40         4.33 o                         
  -3   0  12        135.43        131.12         3.75 o                         
  -2   0  12         93.50         88.01        13.03 o                         
  -1   0  12          0.25          3.37         5.03 o                         
   0   0  12        422.28        428.45        11.85 o                         
   1   0  12        126.51        136.21         5.06 o                         
   2   0  12        127.85        125.65         7.69 o                         
   3   0  12        202.92        196.47         3.31 o                         
  -4   1  12        119.16        110.28        11.76 o                         
  -3   1  12         76.02         71.76         3.51 o                         
  -2   1  12        171.32        175.14        15.39 o                         
  -1   1  12        106.42         83.38         5.31 o                         
   0   1  12          0.55          7.69         6.45 o                         
   1   1  12        132.42        116.29         5.06 o                         
   2   1  12        226.52        215.57         5.92 o                         
  -3   2  12         79.30         63.31         3.46 o                         
  -2   2  12        142.58        128.19        10.24 o                         
  -1   2  12          5.39          5.80         3.23 o                         
   0   2  12        214.05        211.71         3.97 o                         
  -1  -4  13         10.42         15.81         3.98 o                         
   0  -4  13        239.87        235.60         5.24 o                         
   1  -4  13         84.90         76.87         2.10 o                         
  -2  -3  13         58.51         46.31        10.12 o                         
  -1  -3  13        247.29        239.48        13.54 o                         
   0  -3  13         22.25         17.78         3.06 o                         
   1  -3  13        146.65        156.83         1.71 o                         
   2  -3  13        141.79        136.87         6.10 o                         
  -2  -2  13         90.29         82.27         4.77 o                         
  -1  -2  13          6.89          3.58         3.33 o                         
   0  -2  13        289.38        256.26        10.41 o                         
   1  -2  13        100.98        117.98         4.92 o                         
   2  -2  13          9.16          4.74         1.07 o                         
  -2  -1  13          1.97         10.92         3.29 o                         
  -1  -1  13        353.51        346.68         4.58 o                         
   0  -1  13          9.45         10.89         3.92 o                         
   1  -1  13         58.94         52.09         4.85 o                         
  -2   0  13         68.55         54.01         5.00 o                         
  -1   0  13         19.61         15.56         4.92 o                         
   0   0  13        210.42        206.46        17.96 o                         
                                                                                
